# Supplementary material for: What really impacts the use of active learning in undergraduate STEM education? Results from a national survey of chemistry, mathematics, and physics instructors
Source: PLoS One. 2021 Feb 25;16(2):e0247544. doi: 10.1371/journal.pone.0247544 (PMC7906388; doi:10.1371/journal.pone.0247544)
Supplement: S1 Dataset — (XLSX) [file pone.0247544.s005.xlsx]

## Sheet: Cut
PartID	Discipline	InstType	ClassTime_Individ	ClassTime_SmGp	ClassTime_Disc	ClassTime_Lect	ClassSize_Num	ClassSize_Bin	ClassType	SET	TeachAssess	Rank	TenureStat	SecurStat	SecureTrack	Security	Position_Research	Position_Teaching	Position_Service	Position_Admin	Position_Other	ExternalFund	Research_Present	Research_Article	DBERstatus	EdFund_NSF	EdFund_External	EdFund_Internal	RBIS_Student	RBIS_StudentInst
1	Mathematics	TYC	20	50	20	10	2	1	1	1	4	1	1		1	1	25	75	0	0	0	2	0	0	1	1	1	1	2	2
2	Mathematics	TYC	5	15	40	40	35	3	1	2	2	4	1		1	1	0	85	5	10	0	2	0	0	2	1	1	1	2	2
3	Mathematics	TYC	30	30	10	30	24	2	0			1	4	3	2	2	0	0	0	0	0	2	2			1	1	1	3	3
4	Mathematics	TYC	10	20	20	50	24	2	1
5	Mathematics	TYC	15	15	0	70	18	1	1	5	2	2	4	3	2	2	0	40	0	5	55	2	0	0	2	1	1	1	3	2
6	Chemistry	TYC	0	5	15	80	27	2	1	4	3	4	1		1	1	0	80	20	0	0	2	0	0	2	1	1	1	2	2
7	Chemistry	TYC	15	5	5	75	10	1	1	2	3	4	1		1	1	0	90	10	0	0	2	0	0	2	1	1	1	2	2
8	Chemistry	TYC	0	50	0	50	24	2	1	3	3	4		1	1	1	0	20	30	50	0	2	2	0	2	1	1	1	2	1
9	Chemistry	TYC	5	5	0	90	30	3	1	1	2	5			2	2	0	100	0	0	0	2	0	0	2		1	1	1	2
10	Chemistry	TYC	0	40	20	40	15	1	1	2	4	1	4	2	1	2	0	80	10	0	10	2	0	0	2	1	1	1	2	2
11	Physics	TYC	20	10	20	50	15	1	1	3	3	4					0	50	0	50	0	2	2	0	2	1	2	2	2	2
12	Physics	TYC	100	0	0	0	10	1	1	2	2	4					0	100	0	0	0	2	0	1	1	1	1	1	2	1
13	Physics	TYC	25	0	0	75	12	1	1	1	2	4					0	90	10	0	0	2	0	0	2	2	1	1	2	2
14	Physics	TYC	0	80	10	10	24	2	0	2	4	1	4	3	2	2	0	100	0	0	0	2	0	0	2	1	1	1	2	2
15	Physics	TYC	20	40	20	20	24	2	1																				2	2
16	Mathematics	TYC	5	5	5	85	18	1	0
17	Mathematics	TYC	0	50	35	15	32	3	1	3	4	3	2		1	2	5	90	5	0	0	2	0	0	2	1	1	2	3	3
18	Mathematics	TYC	10	30	15	45	28	2	1	5	2	1	4	3	2	2	0	90	10	0	0	2	0	0	2	1	1	1	1	3
19	Mathematics	TYC	10	10	5	75	32	3	1	4	2	1	4	1	1	1	5	80	10	5	0	1	1	0	2	1	1	2	3	3
20	Mathematics	TYC	10	20	40	30	32	3	1	4	3	1					5	80	0	15	0	2	2	1	1	1	1	2	1	2
21	Mathematics	TYC	10	10	15	65	12	1	1	4	2	1					5	65	10	20	0	2	0	0	2	1	1	1	2	2
22	Mathematics	TYC	15	5	30	50	30	3	1	3	2	1	1		1	1	20	70	10	0	0	2	0	1	3		1	1	2	2
23	Mathematics	TYC	5	5	0	90	30	3	1	3	4	2	1		1	1	0	0	0	0	0	2			2	1	1	1	2	2
24	Mathematics	TYC	10	20	20	50	40	4	1	4	3	3	2		1	2	30	55	15	0	0	2	2	3	1	1	1	1	1	1
25	Mathematics	TYC
26	Mathematics	TYC	10	10	10	70	36	3	0	1	3	1	1		1	1	0	80	20	0	0	2	3	0	1	1	1	2	2	2
27	Mathematics	TYC	15	10	15	60	40	4	1	4	4	1	1		1	1	5	80	10	0	5	2	1	0	1	1	1	1	2	2
28	Mathematics	TYC	10	5	5	80	25	2	1
29	Mathematics	TYC	30	10	10	50	40	4	1	4	2	1	1		1	1	0	80	15	5	0	2	0	0	2	1	1	1	2	2
30	Mathematics	TYC	5	5	15	75	40	4	1																				1	1
31	Mathematics	TYC	30	50	10	10	35	3	1																				2	2
32	Mathematics	TYC	10	50	20	20	36	3	1		1	4	3	3	2	2	0	100	0	0	0	2	2	0	2	1	2	1	1	2
33	Mathematics	TYC	35	20	10	35	35	3	1	3	4	2	2		1	2	5	80	5	10	0	2	0	0	1	1	1	1	2	2
34	Mathematics	TYC	5	80	5	10	45	4	1																				3	2
35	Mathematics	TYC	0	20	25	55	35	3	1	4	2	1	2		1	2	0	90	0	0	10	2	0	0	3	1	1	2	2	2
36	Mathematics	TYC	5	5	70	20	35	3	0	3	4	2	2		1	2	0	85	10	0	5	2	1	0	2	1	1	1	1	1
37	Mathematics	TYC	10	10	30	50	35	3	1	3	3	1	1		1	1	0	100	0	0	0	2	0	0	1	1	1	2	1	2
38	Mathematics	TYC	15	20	10	55	40	4	1			1	1		1	1	0	90	10	0	0	2	3		1	1	2	2		3
39	Mathematics	TYC	0	10	10	80	6	1	1	3	1	4	4	3	2	2	0	100	0	0	0	2	0	0	2	1	1	1	2	2
40	Mathematics	TYC	0	5	15	80	30	3	1	4	3	4	1		1	1	0	85	15	0	0	2	0	0	2	1	1	1	2	2
41	Mathematics	TYC	15	20	20	45	35	3	1	1	4	1	1		1	1	0	80	20	0	0	2	0	0	1	1	1	2	2	2
42	Mathematics	TYC	20	30	20	30	30	3	1	4	2	1	1		1	1	0	90	10	0	0	2	0	0	2	1	2	2	3	2
43	Mathematics	TYC	15	60	10	15	38	3	1	5	1	4	2		1	2						2	0	0	1	1	1	1	2	2
44	Mathematics	TYC	10	0	0	90	30	3	1	4	3	1	1		1	1	0	95	5	0	0	2	0	0	2	1	1	1	2	2
45	Mathematics	TYC	20	0	0	80	40	4	1	3	4	1	1		1	1	0	90	10	0	0	2	0	0	2	1	1	1	2	2
46	Mathematics	TYC	5	45	20	30	45	4	1		4	1	2		1	2	35	35	10	5	15	2	1		2	1	2	2	3	2
47	Mathematics	TYC	20	50	5	25	40	4	1	4	2	2	3	3	2	2	0	100	0	0	0	2	3	0	2	1	1	1	2	2
48	Mathematics	TYC	5	5	10	80	32	3	0	3	4	1	1		1	1	0	75	0	0	25	1	1	0	2	1	2	2	3	3
49	Mathematics	TYC					40	4	1
50	Mathematics	TYC	35	10	20	35	40	4	1	3	4	4	1		1	1	0	90	10	0	0	2	0	0	2	1	1	1	2	2
51	Mathematics	TYC	5	5	30	60	40	4	1	3	4	4	1		1	1	0	80	20	0	0	2			2				3	3
52	Mathematics	TYC	15	10	35	40	35	3	1	4	3	4	3	1	1	1	0	95	5	0	0	2	0	0	3	1	1	1	2	1
53	Mathematics	TYC	10	0	10	80	45	4	0	3	3	1	1		1	1	0	100	0	0	0	2		0	1	1	1	2	3	2
54	Mathematics	TYC	5	0	0	95	20	2	1	2	4	1	1		1	1	0	90	10	0	0	2	1	2	2	1	1	1	2	2
55	Mathematics	TYC	10	0	20	70	45	4	0																				2	2
56	Mathematics	TYC	25	0	35	40	45	4	1
57	Mathematics	TYC	20	0	10	70	30	3	1	1	1	2	3	3	2	2	0	100	0	0	0	2	0	0	2	1	1	1	2	2
58	Mathematics	TYC	25	25	10	40	45	4	0	1	2	1	1		1	1	0	75	15	10	0	2	3	0	1	1	1	1	2	1
59	Mathematics	TYC	20	5	0	75	75	5	1
60	Mathematics	TYC	5	0	10	85	40	4	1	5	2	1	1		1	1	0	80	10	0	10	2	0	0	2	1	1	1	2	2
61	Mathematics	TYC	20	15	25	40	30	3	1	2	4	1	1		1	1	0	90	10	0	0	2	0	0	2	1	2	1	2	2
62	Mathematics	TYC	10	15	5	70	30	3	0																				2	2
63	Mathematics	TYC	5	0	5	90	45	4	1																				2	2
64	Mathematics	TYC	0	5	0	95	37	3	1	4	3	1	3	3	2	2	0	100	0	0	0	2	1	0	1	2	2	2	2	2
65	Mathematics	TYC	0	20	5	75	22	2	0	3	4	4	3	1	1	1	0	100	0	0	0	2	0	0	2	1	1	1	2	2
66	Mathematics	TYC	10	60	10	20	30	3	1	4	4	1	1		1	1	5	70	20	0	5	2	4	0	1	1	1	2	1	1
67	Mathematics	TYC	15	15	25	45	45	4	1
68	Mathematics	TYC	0	0	5	95	40	4	1	4	4	4	1		1	1	0	100	0	0	0	2	0	0	2	1	1	1	2	2
69	Mathematics	TYC	30	20	0	50	36	3	1	3	4	1	1		1	1	0	10	0	90	0	2	0	0	1	1	1	1	1	2
70	Mathematics	TYC	20	40	20	20	38	3	1	3	3	3	2		1	2	0	75	25	0	0	2	0	0	1	1	1	1	1	2
71	Mathematics	TYC	20	0	35	45	38	3	0																				2	2
72	Mathematics	TYC	0	25	10	65	25	2	1			4	3	3	2	2	0	50	0	0	50	2	0	0	2	1	1	1	2	2
73	Mathematics	TYC
74	Mathematics	TYC	10	10	20	60	40	4	0
75	Mathematics	TYC					40	4	1
76	Mathematics	TYC	5	30	15	50	40	4	1	3	1	4	3	3	2	2	0	95	5	0	0	2	0	0	2	1	1	1	2	2
77	Mathematics	TYC	10	30	60	0	43	4	1	3	4	1	1		1	1	0	20	80	0	0	2	0	0	1	1	2	1	2	2
78	Mathematics	TYC	0	20	20	60	25	2	0	2	3	4	3	3	2	2	0	100	0	0	0	2	0	0	2	1	1	1	2	2
79	Mathematics	TYC	20	10	10	60	35	3	1	3	3	4	3	3	2	2	0	100	0	0	0	2	0	0	2	1	1	1	2	2
80	Mathematics	TYC	0	40	20	40	36	3	1																				3	2
81	Mathematics	TYC	5	45	35	15	35	3	1	4	3	1	1		1	1	0	85	0	0	15	2	1	1	3	1	2	2	1	2
82	Mathematics	TYC	0	65	15	20	30	3	1	3	4	4	3	3	2	2	0	100	0	0	0	2	0	0	2	1	1	1	2	2
83	Mathematics	TYC	15	15	30	40	40	4	0	2	4	1	1		1	1	0	90	10	0	0	2	0	0	2	1	1	2	2	2
84	Mathematics	TYC					40	4	1																				2	2
85	Mathematics	TYC	5	5	15	75	20	2	1		1						0	100	0	0	0	2	0	0	3	1	1	1	2	2
86	Mathematics	TYC	15	15	15	55	15	1	1	2	3	4	2		1	2	0	80	15	0	5	2	3	0	3	2	2	1	1	1
87	Mathematics	TYC	0	5	15	80	40	4	0	4	2	1	1		1	1	0	60	15	25	0	2	0	0	2	1	1	1	2	2
88	Mathematics	TYC	10	0	40	50	38	3	1	2	3	4	3	3	2	2	0	100	0	0	0	2	0	0	2	1	1	1	2	2
89	Mathematics	TYC	5	20	20	55	35	3	1
90	Mathematics	TYC	10	0	10	80	40	4	1	3	4	4	1		1	1	0	80	20	0	0	2	0		2	1	1	1	2	2
91	Mathematics	TYC	20	20	10	50	30	3	1	3	2	1	1		1	1	0	60	0	40	0	2	6	0	2	1	1	1	2	2
92	Mathematics	TYC	10	10	10	70	30	3	0	4	2	4	1		1	1	0	30	10	60	0	2	1	0	2	1	1	2	2	2
93	Mathematics	TYC	10	10	10	70	30	3	0	5	4	4	1		1	1	0	70	30	0	0	2	0	0	2	1	1	1	2	2
94	Mathematics	TYC	10	10	15	65	23	2	1																				2	3
95	Mathematics	TYC	20	10	10	60	12	1	0	3	3	3	2		1	2	0	70	15	15	0	2	1	0	1	2	2	2	3	1
96	Mathematics	TYC	0	0	0	100	30	3	1	3	3	1	1		1	1	0	80	20	0	0	2		0	2	1	1	1	2	2
97	Mathematics	TYC	20	0	0	80	15	1	0	3	2	1	1		1	1	0	80	20	0	0	2	2	0	2	1	1	1	2	2
98	Mathematics	TYC	20	20	0	60	24	2	1	4	3	3	2		1	2	0	70	25	5	0	2	0	0	2	1	1	1	3	2
99	Mathematics	TYC	10	15	25	50	20	2	1	4	4	2	1		1	1	0	75	0	20	5	2	2	0	1	1	1	2	1	1
100	Mathematics	TYC	20	15	25	40	12	1	1	4	3	2	2		1	2	0	85	15	0	0	2	2	0	1	1	1	1	2	2
101	Mathematics	TYC	5	5	10	80	25	2	1	3	3	2	1		1	1	0	80	20	0	0	2	1	0	1	2	1	1	2	2
102	Mathematics	TYC	10	30	10	50	20	2	1	4	2	3	1		1	1	0	70	30	0	0	2	1	0	3	1	1	2	3	2
103	Mathematics	TYC	10	25	5	60	15	1	1	3	2	3	1		1	1	0	70	30	0	0	2	2	0	1	1	1	2	3	3
104	Mathematics	TYC	15	15	10	60	13	1	1	2	4	1	1		1	1	0	80	20	0	0	2	2	0	2	1	1	1	1	1
105	Mathematics	TYC	10	10	20	60	25	2	0	3	3	1	1		1	1	5	75	10	10	0	2	3	0	2	1	1	2	2	2
106	Mathematics	TYC	10	10	20	60	20	2	1																				2	2
107	Mathematics	TYC	5	5	10	80	25	2	0
108	Mathematics	TYC	10	10	20	60	18	1	1	3	3	1	4	1	1	1	0	100	0	0	0	2	0	0	2	1	1	1	3	3
109	Mathematics	TYC	10	10	0	80	16	1	0	5	4	3	1		1	1	0	95	5	0	0	2	0	0	2	1	1	1	2	2
110	Mathematics	TYC	20	35	25	20	32.5	3	1	3	2	4	1		1	1	25	25	25	25	0	2			2	1	1	1	2	2
111	Mathematics	TYC	10	0	70	20	20	2	0	3	2	4	1		1	1	0	100	0	0	0	2	1	0	2	1	1	1	2	2
112	Mathematics	TYC	10	10	60	20	35	3	1
113	Mathematics	TYC	20	20	20	40	35	3	0	4	3	4	1		1	1	0	100	0	0	0	2	1	0	3	1	1	1	3	2
114	Mathematics	TYC	20	15	15	50	20	2	1	3	4	1	1		1	1	0	90	10	0	0	2	0	0	2	1	1	1	2	2
115	Mathematics	TYC	15	0	25	60	35	3	0	4	2	2	1		1	1	0	80	10	5	5	2	0	0	2	1	1	1	3	3
116	Mathematics	TYC	10	10	40	40	28	2	1			3	1		1	1	5	85	10	0	0				1				1	1
117	Mathematics	TYC	25	15	40	20	18	1	0	5	2	1	1		1	1	0	90	10	0	0	2	2	0	1	1	2	1	2	2
118	Mathematics	TYC	10	10	25	55	32	3	1	3	3	1	1		1	1	15	60	20	0	5	2	8	7	2	1	1	1	3	3
119	Mathematics	TYC	10	10	30	50	24	2	1	4	3	2	1		1	1	0	100	0	0	0	2	1	0	3	1	1	2	3	3
120	Mathematics	TYC	25	20	5	50	13	1	0	3	3	5			2	2	0	95	5	0	0	2	0	0	3	1	1	1	3	1
121	Mathematics	TYC	10	0	20	70	30	3	1	4	3	1	1		1	1	0	80	10	0	10	2	0	0	1	1	1	1	2	2
122	Mathematics	TYC	10	15	25	50	30	3	1	3	4	4	1		1	1	0	80	20	0	0	2	1	0	2	1	1	1	2	2
123	Mathematics	TYC	10	15	15	60	30	3	1	3	3	4	1		1	1	0	80	15	5	0	2	2	0	1	1	1	2	3	3
124	Mathematics	TYC	15	15	0	70	20	2	1	1	2	4	3	3	2	2	0	100	0	0	0	2	0	0	2	1	1	1	2	2
125	Mathematics	TYC	0	0	0	100	30	3	0																				2	2
126	Mathematics	TYC	30	25	25	20	15	1	0	2	3	4	1		1	1	0	100	0	0	0	2	0		2	1	1	1	2	1
127	Mathematics	TYC	10	30	30	30	30	3	1	2	3	4	3	3	2	2	0	100	0	0	0	2	0	0	2	1	1	1	1	2
128	Mathematics	TYC					30	3	1	5	4	1	1		1	1	0	70	30	0	0	2	3	0	2	1	1	1	1	2
129	Mathematics	TYC	25	25	0	50	30	3	0	3	4	2	1		1	1	0	75	25	0	0	2	1	0	1	1	1	2	2	2
130	Mathematics	TYC	20	20	10	50	32	3	1	4	4	4	2		1	2	0	95	5	0	0	2	0	0	2		1	1	1	2
131	Mathematics	TYC	15	5	60	20	32	3	1
132	Mathematics	TYC	15	15	30	40	16	1	1	3	3	1	3	2	1	2	0	15	60	25	0	2	0	0	2	1	1	1	2	2
133	Mathematics	TYC	10	0	30	60	8	1	0	5	1	3	4	3	2	2						2	0	0	2	1	1	1	2	2
134	Mathematics	TYC	15	5	0	80	18	1	1
135	Mathematics	TYC	50	25	0	25	3	1	1			4	4	3	2	2	0	100	0	0	0	2	0	0	2	2	2	2	2	2
136	Mathematics	TYC	15	5	45	35	8	1	0	4	1	4	4	3	2	2	0	95	5	0	0	2	0	0	1	1	1	1	2	2
137	Mathematics	TYC	20	10	0	70	20	2	1	3	3	4	4	2	1	2	0	90	10	0	0	2	0	0	2	1	1	1	2	2
138	Mathematics	TYC	5	5	10	80	11.5	1	1	4	3	1	4	1	1	1	0	75	10	15	0	2	0	0	2	1	1	1	1	2
139	Mathematics	TYC	5	10	5	80	20	2	1	5	1	1	4	3	2	2	5	80	0	10	5	2	0	0	2	1	1	2	2	2
140	Mathematics	TYC	50	10	0	40	15	1	1	5	1	2	2		1	2	0	70	30	0	0	2	0	0	2	1	1	1	1	2
141	Mathematics	TYC	85	5	5	5	15	1	1	3	1	1	1		1	1	0	100	0	0	0	2	0	0	2	1	2	2	2	2
142	Mathematics	TYC	10	30	10	50	25	2	1	4	3	4	3	3	2	2	0	100	0	0	0	2	4	4	3	1	1	1	2	2
143	Mathematics	TYC	10	15	5	70	25	2	0	3	2	2	1		1	1	0	65	5	20	10	2	1	0	2	1	1	1	2	2
144	Mathematics	TYC	30	0	20	50	5	1	1	3	2	2	3	1	1	1	0	75	15	0	10	2	2	0		1	1	1	3	1
145	Mathematics	TYC	0	20	0	80	12	1	0	1	2	2	1		1	1	0	70	15	15	0	2	2	0	2	1	1	1	2	2
146	Mathematics	TYC	40	0	0	60	35	3	0	1	2	1	4	1	1	1	0	90	10	0	0	2	0	0	2	1	1	1	2	2
147	Mathematics	TYC	100	0	0	0	10	1	0	1	3	1	1		1	1	0	75	25	0	0	2	0	0	1	1	1	1	2	2
148	Mathematics	TYC	10	5	10	75	25	2	1	3	4	2	3	1	1	1	0	65	25	10	0	2	1	0	2	1	2	1	2	2
149	Mathematics	TYC	10	60	25	5	15	1	0	4	4	3	4	3	2	2	0	0	0	0	0	2	5	0	2	1	1	1	2	2
150	Mathematics	TYC	15	20	35	30	13.5	1	1																				2	2
151	Mathematics	TYC	10	10	10	70	22	2	1																				2	2
152	Mathematics	TYC	10	0	10	80	12	1	0	4	3	3	4	1	1	1	0	85	15	0	0	2	0	0	2	1	1	1	3	1
153	Mathematics	TYC	5	85	5	5	15	1	0	2	4	2	4	2	1	2	0	90	10	0	0	2	3	0	2	1	1	1	3	2
154	Mathematics	TYC	10	15	0	75	15	1	1	3	2	1	1		1	1	0	90	10	0	0	2	0		3	1	1	1	1	2
155	Mathematics	TYC	10	10	10	70	12	1	1	4	2	1	1		1	1	0	90	10	0	0	2	1	0	2	1	1	2	2	2
156	Mathematics	TYC	0	0	15	85	25	2	0	1	2	4	4	3	2	2	0	90	10	0	0	2	0	0	2	1	1	1	2	2
157	Mathematics	TYC	10	0	10	80	30	3	1	5	2	4	3	3	2	2	0	100	0	0	0	2	1	0	2	2	1	1	2	2
158	Mathematics	TYC	25	0	25	50	24	2	0	1	3	1	1		1	1	0	100	0	0	0	2	0		2	1	1	1	2	2
159	Mathematics	TYC	20	25	25	30	28	2	1	4	3	1	1		1	1	0	75	10	15	0	2	0	0	1	1	2	1	2	2
160	Mathematics	TYC	0	0	10	90	20	2	0																				2	2
161	Mathematics	TYC	30	25	25	20	22	2	1	1	2	1	1		1	1	0	90	0	10	0	2	0	0	1	1	1	1	2	2
162	Mathematics	TYC	10	5	10	75	10	1	1	4	4	4	1		1	1	0	90	0	0	10	2	0	0	1	1	1	1	2	2
163	Mathematics	TYC	20	40	30	10	32	3	1	5	4	1	1		1	1	0	90	10	0	0	2	0	0	1	1	1	1	3	2
164	Mathematics	TYC	15	5	40	40	24	2	1	2	3	1	1		1	1	0	80	20	0	0	2	0	0	2	1	1	1	2	2
165	Mathematics	TYC	20	25	5	50	32	3	1	3	3	2	1		1	1	5	80	10	5	0	1	0	0	1	2	1	1	2	2
166	Mathematics	TYC	20	20	20	40	28	2	1	3	3	1	1		1	1	0	70	0	0	30	2	1	0	2	1	1	1	3	3
167	Mathematics	TYC	10	10	30	50	25	2	1	3	2	1	1		1	1	0	100	0	0	0	2	0	0	2	1	1	1	1	2
168	Mathematics	TYC	10	75	15	0	15	1	1	4	2	1	1		1	1	0	90	10	0	0	2	0	0	1	1	1	1	2	2
169	Mathematics	TYC	0	60	0	40	16	1	1	3	2	1	4	1	1	1	0	100	0	0	0	1	2	3	2	1	1	1	2	2
170	Mathematics	TYC	10	0	5	85	30	3	0	1	1	4	4	3	2	2	0	100	0	0	0	2	0	0	2	2	2	2	3	2
171	Mathematics	TYC	15	10	25	50	20	2	1	4	3	1	1		1	1	0	80	20	0	0	2	0	0	2	1	1	2	3	2
172	Mathematics	TYC	10	10	0	80	30	3	1																				3	1
173	Mathematics	TYC					15	1	1
174	Mathematics	TYC	0	0	25	75	30	3	1																				2	2
175	Mathematics	TYC	25	25	25	25	30	3	1	4	2	1	4	3	2	2	0	90	10	0	0	2	0	0	1	1	1	1	2	2
176	Mathematics	TYC	15	10	25	50	15	1	1	4	3	4	1		1	1	0	90	0	0	10	2	0	0	2	1	2	1	3	2
177	Mathematics	TYC	25	10	15	50	30	3	0	4	2	4	1		1	1	0	100	0	0	0	2	0	0	2	1	1	1	2	1
178	Mathematics	TYC	50	5	5	40	15	1	1	3	3	4	1		1	1	0	90	10	0	0	2	1	0	1	1	1	1	1	2
179	Mathematics	TYC	50	0	20	30	20	2	0	3	1	4	1		1	1	0	95	0	0	5	2	3	0	2	1	1	2	2	2
180	Mathematics	TYC	5	25	25	45	30	3	1	3	2	4	1		1	1	0	95	5	0	0		0	0	3	1	1	1	3	2
181	Mathematics	TYC	10	0	30	60	20	2	0		3	4	1		1	1	0	90	10	0	0	2	0	2	1	1	1	1	2	2
182	Mathematics	TYC	5	0	10	85	35	3	1	5	3	4	1		1	1	0	90	10	0	0	2	0	0	2	1	1	1	2	2
183	Mathematics	TYC	20	10	20	50	45	4	0	4	3	4	1		1	1	0	65	5	30	0	2	3	1	1	1	1	2	2	2
184	Mathematics	TYC	10	15	50	25	45	4	0	3	3	4	1		1	1	0	90	10	0	0	2	2	0	2	1	1	1	1	2
185	Mathematics	TYC	25	20	25	30	30	3	1
186	Mathematics	TYC	10	5	10	75	25	2	1	3	2	4	1		1	1	15	85	0	0	0	2	0	0	2	1	1	1		2
187	Mathematics	TYC	15	10	10	65	5	1	1	3	2	4	4	3	2	2	0	0	0	0	0	2	2	1	2	1	1	1		2
188	Mathematics	TYC
189	Mathematics	TYC	20	15	5	60	22	2	1	4	2	4	4	3	2	2	0	80	0	0	20	2	0	0	3	1	1	2	3	2
190	Mathematics	TYC	15	15	30	40	10	1	1			1	4	3	2	2	0	70	5	10	15	2	0	0	3	1	1	1	3	3
191	Mathematics	TYC	5	5	10	80	25	2	1	2	2	4	4	3	2	2	0	100	0	0	0	2	0	0	2	1	1	1	2	2
192	Mathematics	TYC	10	10	5	75	20	2	0	3	2	4	4	3	2	2	0	75	10	10	5	2	0	0	2	1	1	1	2	1
193	Mathematics	TYC	5	5	10	80	25	2	1
194	Mathematics	TYC	35	10	5	50	15	1	0	4	2	2	4	1	1	1	0	90	5	5	0	2	0	0	2	1	1	1	2	2
195	Mathematics	TYC	25	0	10	65	2	1	1	5	2	4	4	3	2	2	0	100	0	0	0	2	0		2	1	1	1	2	2
196	Mathematics	TYC	5	15	5	75	5	1	1																				2	2
197	Mathematics	TYC	10	15	25	50	12	1	1	4	2	4	1		1	1	0	60	10	30	0	2	0	0	1	1	1	1	2	2
198	Mathematics	TYC	20	5	5	70	30	3	0	1	3	4	2		1	2	0	70	0	30	0	2	1	0	2	1	1	1	3	3
199	Mathematics	TYC	0	0	50	50	33	3	1	1	4	1	1		1	1	10	75	15	0	0	1	3	2	2	1	1	1	2	2
200	Mathematics	TYC	20	5	25	50	17.5	1	1		2	1	4	3	2	2	0	80	20	0	0	2	0	0	1	2	2	2	1	2
201	Mathematics	TYC	20	10	20	50	24	2	1			1	4	3	2	2	10	70	5	15	0				1				1	1
202	Mathematics	TYC	20	30	20	30	32	3	1	4	4	1	1		1	1	20	70	0	0	10	2	1		1	2	2	1	2	2
203	Mathematics	TYC	0	20	40	40	24	2	0	3		4	3	3	2	2	0	100	0	0	0	2	0	0	2	1	1	1	2	2
204	Mathematics	TYC	0	0	0	100	10	1	0	5	3	2	1		1	1	0	90	10	0	0	2	0	0	2	1	1	1	2	2
205	Mathematics	TYC	25	25	0	50	25	2	1	3	2	3	1		1	1	0	80	10	10	0	2	1	0	2	1	1	2	2	2
206	Mathematics	TYC	0	25	25	50	25	2	1	4	4	1	1		1	1	0	90	10	0	0	2	1	0	1	2	2	2	2	2
207	Mathematics	TYC	15	15	20	50	25	2	1	5	3	2	1		1	1	0	90	10	0	0	2	0	0	2	1	1	2	2	2
208	Mathematics	TYC	40	20	20	20	24	2	0	5	1	4	2		1	2	5	75	10	5	5	2	0	0	2	1	1	1	3	2
209	Mathematics	TYC	15	15	40	30	12	1	1	1	2	4	4	3	2	2	0	80	10	10	0	2	0	0	2	1	1	1	1	2
210	Mathematics	TYC					30	3
211	Mathematics	TYC	0	25	0	75	12	1	1		4	4	2		1	2	0	80	20	0	0	2	0	0	2	1	1	1	2	2
212	Mathematics	TYC	25	45	10	20	6	1	1	3	2	3	2		1	2	0	70	10	20	0	2	2	0	1	1	2	1	1	1
213	Mathematics	TYC	0	40	10	50	25	2	1	3	3	1	1		1	1	0	95	5	0	0	2	0	0	2	1	1	1	2	2
214	Mathematics	TYC	10	5	50	35	15	1	1	4	3	1	1		1	1	0	50	20	30	0	2	0	0	2	1	1	1	2	2
215	Mathematics	TYC	25	5	10	60	20	2	1	4	4	1	1		1	1	0	70	30	0	0	2	0	0	2	1	1	2	2	2
216	Mathematics	TYC	5	20	25	50	25	2	0	2	4	1	1		1	1	20	70	10	0	0	2	2	4	1	2	1	2	2	2
217	Mathematics	TYC	15	5	15	65	35	3	1	4	2	1	1		1	1	0	90	10	0	0	2	1	1	1	1	1	1	2	2
218	Mathematics	TYC	15	15	20	50	20	2	1
219	Mathematics	TYC	10	0	0	90	35	3	0	4	3	1	1		1	1	40	50	10	0	0	2	1	3	1	1	1	1	2	2
220	Mathematics	TYC
221	Mathematics	TYC	55	0	25	20	30	3	0	2	2	3	2		1	2	20	45	35	0	0	2	4	1	1	1	1	1	2	2
222	Mathematics	TYC	0	0	20	80	37	3	1	1	2	2	1		1	1	15	65	10	10	0	2	3	1	1	1	1	2	2	1
223	Mathematics	TYC	25	5	45	25	28	2	1		2	1	1		1	1	25	50	20	5	0	2	2	4	1				2	2
224	Mathematics	TYC	20	0	0	80	25	2	1
225	Mathematics	TYC	10	10	20	60	25	2	0																				1	1
226	Mathematics	TYC	25	10	20	45	24	2	0
227	Mathematics	TYC	0	25	35	40	24	2	1	4	4	4	2		1	2	0	70	20	10	0	2	0	0	3	1	1	2	2	2
228	Mathematics	TYC	10	0	45	45	20	2	0	3	2	1	1		1	1	5	80	5	5	5	2	0	0	2	1	1	1	2	2
229	Mathematics	TYC	10	50	20	20	20	2	1	3	4	1	1		1	1	0	50	0	50	0	2	0	0	1	1	2	1	1	2
230	Mathematics	TYC	10	10	60	20	20	2	1	5	4	1	1		1	1	10	60	30	0	0	2	10		2	1	1	1	2	2
231	Mathematics	TYC	30	0	20	50	30	3	0	4	4	2	1		1	1	0	50	50	0	0	2	0	0	2	1	1	1	2	2
232	Mathematics	TYC	0	30	20	50	20	2	1	5	2	2	1		1	1	0	100	0	0	0	2	4	1	1	1	2	2	1	2
233	Mathematics	TYC	10	0	75	15	28	2	1	4	4	1	1		1	1	10	70	10	10	0	1	5	3	1	2	2	2	1	2
234	Mathematics	TYC	15	10	25	50	20	2	0	3	3	2	1		1	1	0	90	10	0	0	2	2	0	1	1	2	2	3	2
235	Mathematics	TYC	0	0	25	75	20	2	0	3	2	1	1		1	1	5	70	5	20	0	2	2	0	3	1	1	1	2	2
236	Mathematics	TYC	30	20	15	35	15	1	1	3	4	1	1		1	1	0	80	20	0	0	2	0	0	2	1	1	1	3	3
237	Mathematics	TYC	5	0	15	80	22	2	0	2	2	3	1		1	1	0	80	10	10	0	2	1	0	3	1	1	1	3	3
238	Mathematics	TYC	25	25	25	25	30	3	1
239	Mathematics	TYC	20	10	20	50	25	2	1	3	3	4	4	1	1	1	0	50	10	40	0	2	2	0	1	1	1	1	2	2
240	Mathematics	TYC	20	10	10	60	25	2	0	5	1	4	4	3	2	2	0	80	10	10	0	2	3	0	2	1	1	1	2	2
241	Mathematics	TYC	10	5	5	80	15	1	1	4	2	4	4	3	2	2	0	95	5	0	0	2	0	0	2	1	1	1	2	2
242	Mathematics	TYC	20	10	20	50	15	1	1	3	2	4	4	3	2	2	5	75	5	15	0	2	0	0	1	1	1	2	1
243	Mathematics	TYC	30	15	5	50	25	2	1	4	2	4	4	3	2	2	0	90	10	0	0	2	1	0	1	2	2	2	3	3
244	Mathematics	TYC	30	30	30	10	28	2	1	4	2	1	4	3	2	2	0	95	0	0	5	2	4	0	2	1	2	2	3	3
245	Mathematics	TYC	0	40	20	40	20	2	1																				3	2
246	Mathematics	TYC	10	10	40	40	20	2	0	3	3	4	4	3	2	2	0	70	0	10	20	2	1	0	1	1	1	1	1	1
247	Mathematics	TYC	0	0	20	80	30	3	1	4	3	4	1		1	1	0	60	0	40	0	2	1	0	2	1	1	1	1	2
248	Mathematics	TYC	10	0	40	50	19	1	0
249	Mathematics	TYC	0	0	10	90	12	1	1
250	Mathematics	TYC	30	40	10	20	21	2	1																				2	2
251	Mathematics	TYC	30	15	15	40	25	2	0	4	3	4	4	3	2	2	0	80	20	0	0	2	1	0	2	1	1	1	2	2
252	Mathematics	TYC	25	10	5	60	30	3	1	3	2	4	4	3	2	2	0	50	0	50	0	2	1	0	1	1	2	1	2	2
253	Mathematics	TYC	10	5	10	75	35	3	0			4	4	3	2	2	90	0	10	0	0	2	0	0	2	1	1	2	1	2
254	Mathematics	TYC	5	10	10	75	15	1	1	4	1	4	4	3	2	2	0	40	20	30	10	2	0	0	1	1	1	1	2	2
255	Mathematics	TYC	20	20	20	40	20	2	1	3	3	4	4	3	2	2	0	60	0	0	40	2	0	0	2	1	1	1	2	2
256	Mathematics	TYC	10	30	10	50	15	1	1	3	3	4	4	3	2	2	0	60	20	20	0	2	0	0	2	1	1	1	2	2
257	Mathematics	TYC	0	10	80	10	20	2	1	2	1	4	4	3	2	2	0	55	0	40	5	2	0	0	2	2	2	1	1	2
258	Mathematics	TYC	10	20	35	35	8	1	1	4	3	2	4	3	2	2	5	75	5	10	5	2	0	0	2			2	1	1
259	Mathematics	TYC	15	15	10	60	13	1	1	5	1	4	4	3	2	2	0	60	0	40	0	2	0	0	2	1	1	1	3	3
260	Mathematics	TYC	15	20	25	40	20	2	1																				3	2
261	Mathematics	TYC	10	20	20	50	15	1	1	4	2	4	4	3	2	2	0	60	20	20	0	2	2	0	2	1	1	2	2	2
262	Mathematics	TYC
263	Mathematics	TYC	20	20	20	40	30	3	1	5	2	2	4	3	2	2	0	100	0	0	0	2		1	2	1	1	1	2	2
264	Mathematics	TYC	10	15	50	25	32	3	1	5	4	4	4	3	2	2	5	75	15	5	0	2	3	0	1	2	1	1	2	2
265	Mathematics	TYC	30	10	30	30	32	3	1	4	2	3	4	3	2	2	0	75	25	0	0	2	3	0	1	1	1	1	1	1
266	Mathematics	TYC					29	2	1
267	Mathematics	TYC
268	Mathematics	TYC	0	25	75	0	5	1	0																				2	2
269	Mathematics	TYC	0	20	40	40	18	1	1	1	2	4	2		1	2	0	85	5	10	0	2	0	0	2	1	1	1	2	2
270	Mathematics	TYC	20	30	0	50	20	2	1	3	3	4	2		1	2	0	70	10	20	0	2	0	0	2	1	1	1	2	2
271	Mathematics	TYC	0	0	20	80	22	2	1	5	3	4	3	3	2	2	0	90	0	10	0	2	0		2	1	1	1	2	2
272	Mathematics	TYC	20	20	30	30	15	1	1	3	4	4	3	3	2	2	25	75	0	0	0	2	1	0	1	1	2	2	2	2
273	Mathematics	TYC	10	10	0	80	28	2	1	4	3	4	3	3	2	2	0	95	5	0	0	2	0	0	2	1	1	1	2	2
274	Mathematics	TYC	10	25	35	30	32	3	1	3	2	1	1		1	1	0	90	10	0	0	2	0	0	2	1	1	1	2	2
275	Mathematics	TYC	5	5	40	50	10	1	1	4	1						0	100	0	0	0	1			3	1	1	1	3	3
276	Mathematics	TYC	35	35	15	15	20	2	1	1	4	1	1		1	1	0	75	25	0	0	2	0	0	1	1	1	2	3	3
277	Mathematics	TYC	5	30	30	35	4	1	1																				1	1
278	Mathematics	TYC	0	0	40	60	20	2	1	3	3	1	1		1	1	0	80	20	0	0	2	2	0	2	1	1	2	2	2
279	Mathematics	TYC	10	40	20	30	15	1	1	3	2	4	3	3	2	2	0	100	0	0	0	2	1	0	1	1	1	1	2	2
280	Mathematics	TYC	0	50	25	25	8	1	0	2	3	2	4	3	2	2	0	75	0	25	0	2	0	0	2	1	2	1	2	2
281	Mathematics	TYC	10	30	10	50	15	1	1	3	3	1	1		1	1	0	80	10	10	0	2	1	0	1	1	2	1	2	2
282	Mathematics	TYC	10	20	50	20	24	2	1	4	4	3	2		1	2	5	80	10	5	0	2	1	0	1	1	1	2	1	2
283	Mathematics	TYC	0	20	20	60	22	2	0																				3	3
284	Mathematics	TYC	10	5	10	75	12	1	1
285	Mathematics	TYC	15	25	10	50	30	3	1	4	3	3	1		1	1	0	75	20	5	0	2	0	0	1	1	2	2	2	2
286	Mathematics	TYC	0	60	15	25	32	3	1	4	3						15	60	15	10	0	2	3	0	1	2	2	2	3	3
287	Mathematics	TYC	10	80	5	5	28	2	1	3	3	4	4	3	2	2	0	80	10	0	10	2	3	0	2	1	2	2	2	2
288	Mathematics	TYC	5	40	5	50	30	3	0	3	3	4	1		1	1	0	90	10	0	0	2	0	0	2	1	1	2	2	2
289	Mathematics	TYC	20	5	20	55	15	1	0			4	1		1	1	0	70	30	0	0	2	3		2	1	1	1	1	2
290	Mathematics	TYC	10	25	10	55	32	3	1	3	2	4	4	1	1	1	0	85	10	5	0	2	2	0	1	1	2	2	1	2
291	Mathematics	TYC					30	3	1
292	Mathematics	TYC	5	15	10	70	34	3	1	3	2	4	4	3	2	2	0	95	5	0	0	2	1	0	1	1	2	2	2	3
293	Mathematics	TYC	0	60	20	20	35	3	1	4	3	4	1		1	1	0	80	10	10	0	2	0	0	1	1	1	2	2	2
294	Mathematics	TYC	30	35	15	20	35	3	1	2	4	4	4	2	1	2	0	95	5	0	0	2	0	0	2	1	1	1	3	3
295	Mathematics	TYC	15	5	50	30	14	1	1	3	2	4	4	3	2	2	0	100	0	0	0	2	0	2	2	1	1	1	2	2
296	Mathematics	TYC	10	20	20	50	35	3	1			4	4	3	2	2	0	0	0	0	0	2	2		1				2	2
297	Mathematics	TYC	10	35	5	50	35	3	1	5	2	4	1		1	1	0	100	0	0	0	2	2	0	2	1	1	1	2	2
298	Mathematics	TYC	10	50	10	30	35	3	1	1	1	4	3	2	1	2	0	100	0	0	0	2	0	0	2	1	1	2	2	2
299	Mathematics	TYC	0	30	10	60	30	3	1	4	4	4	4	3	2	2	0	75	10	10	5	2	0	1	3	1	1	1	3	3
300	Mathematics	TYC	5	50	15	30	34	3	1	5	4	4	1		1	1	0	80	20	0	0	2	0	0	3	1	1	2	3	1
301	Mathematics	TYC	10	50	20	20	30	3	1	4	3	4	1		1	1	0	90	10	0	0	2	1	0	2	1	2	1	1	1
302	Mathematics	TYC	15	10	5	70	25	2	1	3	3	3	1		1	1	0	90	5	5	0	2	0	0	2	1	1	1	3	2
303	Mathematics	TYC	10	15	0	75	30	3	1	3	3	2	1		1	1	0	80	10	10	0	2	1	0	1	1	1	2	2	2
304	Mathematics	TYC	10	20	10	60	20	2	0	3	3	4	2		1	2	0	60	20	20	0	2	0	0	3	1	1	1	2	2
305	Mathematics	TYC	0	15	10	75	25	2	0	3	3	3	2		1	2	0	90	10	0	0	2	0	0	2	1	1	1	2	2
306	Mathematics	TYC	5	5	15	75	20	2	1	5	2	2	1		1	1	0	90	5	5	0	2	0	0	1	1	1	1	2	2
307	Mathematics	TYC	10	5	10	75	25	2	1	4	3	2	1		1	1	0	80	20	0	0	2	0	0	2	2	2	2	2	2
308	Mathematics	TYC	0	0	25	75	17	1	1	2	3	4	3	3	2	2	0	100	0	0	0	2	1	2	2	1	1	1	2	2
309	Mathematics	TYC	5	5	50	40	30	3	1	3	4	3	2		1	2	40	50	10	0	0	2	10	0	2	1	1	1	3	3
310	Mathematics	TYC	10	10	10	70	25	2	1	5	2	3	4	1	1	1	0	0	0	0	0	1	2	0	2	2	1	1	2	2
311	Mathematics	TYC	25	5	5	65	16	1	1			3	1		1	1	0	100	0	0	0	2			2		1	1	2	1
312	Mathematics	TYC	0	0	10	90	25	2	1	3	4	3	1		1	1	0	100	0	0	0	2	0	0	2	1	1	1	2	2
313	Mathematics	TYC	10	10	30	50	15	1	1		2	4	3	3	2	2	0	100	0	0	0	2	0	0	2	1	1	1	3	2
314	Mathematics	TYC	25	25	0	50	35	3	1	2	3	1	1		1	1	10	80	0	10	0	2	1	0	1	2	2	1	2	1
315	Mathematics	TYC	0	0	15	85	20	2	0
316	Mathematics	TYC	0	0	40	60	12.5	1	0	4	3	3	4	3	2	2	0	80	10	5	5	2	0	0	2	1	1	1	2	2
317	Mathematics	TYC	0	25	0	75	12	1	1	3	3	3	1		1	1	0	80	10	10	0	2	0	0	2	1	1	2	2	2
318	Mathematics	TYC	15	5	5	75	20	2	1	3	3	2	1		1	1	0	75	25	0	0	2	0	0	3	1	1	1	2	2
319	Mathematics	TYC	0	0	50	50	12	1	0
320	Mathematics	TYC	0	0	15	85	15	1	0	2	3	1	1		1	1	0	90	5	5	0	2	1	0	3	1	1	2	2	2
321	Mathematics	TYC	10	30	30	30	15	1	0	3	2	4	3	2	1	2	0	100	0	0	0	2	0	0	1	1	1	1	2	2
322	Mathematics	TYC	15	15	20	50	15	1	1																				3	3
323	Mathematics	TYC					80	5	1
324	Mathematics	TYC	5	10	20	65	25	2	1	2	4	3	2		1	2	0	80	20	0	0	2	0	0	2	1	1	1	3	2
325	Mathematics	TYC	20	0	0	80	17.5	1	0	3	2	4	2		1	2	0	90	5	5	0	2	0	0	2	1	1	1	2	2
326	Mathematics	TYC	5	5	30	60	30	3	0
327	Mathematics	TYC	20	5	0	75	14	1	1		3	2	1		1	1	0	0	0	0	0	2	0	0	2	2	2	2	2	2
328	Mathematics	TYC	10	10	0	80	15	1	1	3	3	2	3	1	1	1	0	70	10	20	0	2	0	0	1	1	1	1	2	2
329	Mathematics	TYC	5	40	15	40	25	2	1	4	3	2	1		1	1	0	60	30	0	10	2	1	0	3	1	1	2	3	3
330	Mathematics	TYC	15	20	5	60	30	3	0	5	1	4	3	2	1	2	0	80	10	0	10	2			2				3	2
331	Mathematics	TYC	10	0	15	75	25	2	1	3	3	3	4	3	2	2	0	80	20	0	0	2	0	0	2	1	1	1	2	2
332	Mathematics	TYC	25	15	40	20	30	3	1	4	4	2	4	3	2	2	0	70	20	10	0	2	1	0	2	1	1	2	1	1
333	Mathematics	TYC	10	0	25	65	30	3	1	4	1	1	4	3	2	2	0	70	20	10	0	2	0	0	2	1	1	1	2	2
334	Mathematics	TYC	45	15	20	20	36	3	1																				3	1
335	Mathematics	TYC	20	10	40	30	35	3	0
336	Mathematics	TYC	10	10	10	70	36	3	1	3	1	2	4	3	2	2	0	90	5	5	0	2	0	0	2	1	1	1	3	3
337	Mathematics	TYC	10	15	10	65	36	3	1			1	4	2	1	2	0	100	0	0	0	2	0	0	2	1	1	1	2	2
338	Mathematics	TYC					36	3	1
339	Mathematics	TYC	0	0	20	80	32	3	0
340	Mathematics	TYC	10	10	15	65	35	3	1	3	2	1	4	1	1	1	0	90	10	0	0	2	0	0	2	1	1	1	2	2
341	Mathematics	TYC	10	30	0	60	36	3	0	4	2	3	4	3	2	2	0	60	40	0	0	2	2	0	3	1	1	2	1	1
342	Mathematics	TYC	15	5	30	50	25	2	1	3	2	1	4	3	2	2	0	75	5	5	15	2	0	0	3	1	1	1	2	2
343	Mathematics	TYC	10	30	10	50	32	3	1	4	2	1	4	1	1	1	0	80	20	0	0	2	1	0	2	1	1	1	2	1
344	Mathematics	TYC	10	40	10	40	30	3	1	3	4	1	4	1	1	1	0	70	25	5	0	2	3	0	1	1	1	2	2	2
345	Mathematics	TYC	10	10	0	80	32	3	1	3	2	4	4	2	1	2	0	95	5	0	0	2	0	0	2	1	1	1	3	2
346	Mathematics	TYC	0	20	30	50	32	3	1	3	3	4	4	3	2	2	0	90	5	0	5	2	2	0	1	1	1	2	1	2
347	Mathematics	TYC	10	25	5	60	32	3	1	4	2	1	4	1	1	1	0	95	5	0	0	2	0	0	1	1	1	1	2	2
348	Mathematics	TYC	5	40	5	50	32	3	1	2	3	1	4	3	2	2	0	75	20	5	0	2	0		3	1	1	1	1	3
349	Mathematics	TYC	0	40	60	0	15	1	1	4	2	1	1		1	1	0	100	0	0	0	2		0	1		2	1	2	2
350	Mathematics	TYC	5	35	40	20	10	1	1	5	3	2	4	3	2	2	0	100	0	0	0	2	0	0	2	1	1	1	2	3
351	Mathematics	TYC	20	30	20	30	23	2	0	2	2	1	1		1	1	0	70	10	20	0	2	1	0	2	1	1	1	2	2
352	Mathematics	TYC	20	0	10	70	14	1	1	3	2	2	1		1	1	0	75	10	10	5	2	0	0	2	1	1	1	2	2
353	Mathematics	TYC	15	10	15	60	20	2	1	3	3	3	1		1	1	0	80	10	10	0	2	0	0	2	1	1	1	2	1
354	Mathematics	TYC					19	1	1	2	2	4	4	3	2	2	0	100	0	0	0	2	0		2	1	1	1	2	2
355	Mathematics	TYC					4	1
356	Mathematics	TYC	20	20	20	40	25	2	0	2	2	1	4	3	2	2	0	65	10	25	0	2	1	2	1	1	1	1	2	2
357	Mathematics	TYC	10	5	10	75	20	2	0	3	2	4	4	1	1	1	0	80	5	10	5	2	0	0	2	1	1	2	2	2
358	Mathematics	TYC	25	25	25	25	25	2	1	5	2	4	4	3	2	2	0	90	10	0	0	2	0	0	3	1	1	1	3	2
359	Mathematics	TYC	30	20	20	30	20	2	1	3	3	2	4	3	2	2	0	80	10	0	10	2	6	0	2	1	1	1	1	2
360	Mathematics	TYC	0	10	0	90	30	3	1	3	3	3	4	3	2	2	0	100	0	0	0	2	0	0	2	1		1	2	2
361	Mathematics	TYC	15	50	15	20	30	3	0	1	2	1	4	1	1	1	0	75	10	0	15	2	1	0	2	1	1	1	2	2
362	Mathematics	TYC	10	0	0	90	12	1	1	4	3	4	3	3	2	2	0	95	0	5	0	2	0	0	2	1	1	1	2	2
363	Mathematics	TYC	0	10	5	85	32	3	1	3	3	1	4	3	2	2	0	70	20	0	10	2	2	1	1	1	1	1	1	1
364	Mathematics	TYC	20	30	25	25	18	1	1	4	3	1	4	1	1	1	0	70	20	10	0	2	0	0	3	1	1	1	2	2
365	Mathematics	TYC	0	40	20	40	20	2	1	4	3	4	3	3	2	2	0	100	0	0	0	2	0	0	1	1	1	1	2	2
366	Mathematics	TYC	5	20	5	70	20	2	1	5	2	4	4	3	2	2	0	100	0	0	0	2	0	0	2	1	1	1	2	2
367	Mathematics	TYC	15	25	25	35	28	2	1	3	3	4	4	1	1	1	0	85	15	0	0	2	3	0	2	1	1	1	3	3
368	Mathematics	TYC	30	20	10	40	20	2	1	4	1	1	4	2	1	2	20	75	5	0	0	2	3	1	1	1	1	1	1	3
369	Mathematics	TYC	25	25	20	30	30	3	1	4	2	1	4	1	1	1	0	50	0	50	0	2	4	0	1	2	1	2	2	2
370	Mathematics	TYC					10	1	1
371	Mathematics	TYC	20	5	50	25	14	1	1	3	3	3	2		1	2	0	80	15	5	0	2	1	0	2	1	1	2	1	1
372	Mathematics	TYC	5	5	70	20	15	1	1																				3	1
373	Mathematics	TYC	0	25	25	50	24	2	1	4	1	1	4	3	2	2	0	90	5	5	0	2	0	0	2	1	1	1	2	2
374	Mathematics	TYC	5	0	5	90	20	2	0	1	3	4	4	3	2	2	0	95	0	5	0	2	0	0	2		1	1	3	2
375	Mathematics	TYC
376	Mathematics	TYC	10	10	10	70	25	2	0	3	3	2	4	1	1	1	0	80	20	0	0	2	1	0	2	1	1	1	2	2
377	Mathematics	TYC	20	30	15	35	12	1	1
378	Mathematics	TYC	10	0	0	90	25	2	1	4	2	3	4	1	1	1	0	90	5	5	0	2	3	2	2	1	1	2	2	2
379	Mathematics	TYC	15	0	25	60	25	2	1	3	2	3	4	3	2	2	0	70	20	10	0	2	0	0	2	1	1	1	2	2
380	Mathematics	TYC	10	10	0	80	32	3	0																				2	2
381	Mathematics	TYC	10	15	10	65	25	2	1	4	3	4	2		1	2	0	100	0	0	0	2	0	0	2	1	1	1	3	2
382	Mathematics	TYC	10	10	0	80	40	4	0	2	4	1	4	1	1	1	0	70	15	15	0	2	0	0	2	1	1	1	2	2
383	Mathematics	TYC	10	10	10	70	35	3	0	2	4	4	2		1	2	0	70	0	10	20	2	1	0	2	1	1	1	2	2
384	Mathematics	TYC	0	75	0	25	20	2	1	2	4	1	1		1	1	0	80	20	0	0	2	0	0	2	1	2	2	1	2
385	Mathematics	TYC	30	10	0	60	30	3	1	3	3	4	3	3	2	2	0	80	20	0	0	2	0	0	2	1	1	2	2	2
386	Mathematics	TYC	10	10	0	80	35	3	0	3		1	1		1	1	0	0	0	0	0	2	0	0	2	1	1	1	2	2
387	Mathematics	TYC	10	60	0	30	35	3	1	3	2	4	1		1	1	0	100	0	0	0	2	0	0	1	2	2	2	2	2
388	Mathematics	TYC	0	60	20	20	35	3	1	3	4	4	1		1	1	0	85	15	0	0	2	3	0	1	2	1	1	2	2
389	Mathematics	TYC	20	30	5	45	20	2	1																				2	2
390	Mathematics	TYC	0	25	10	65	30	3	1	3	4	3	1		1	1	0	50	25	0	25	2	0	0	1	2	1	1	2	2
391	Mathematics	TYC	20	10	10	60	33	3	1	4	4	4	1		1	1	0	90	10	0	0	2	1	0	1	2	1	1	3	3
392	Mathematics	TYC	40	45	5	10	30	3	1	4	3	3	2		1	2	0	80	10	0	10	2	4	2	1	2	1	1	2	2
393	Mathematics	TYC	25	25	10	40	30	3	1	3	3	4	3	3	2	2	0	100	0	0	0	2	0	0	2	1	1	1	3	1
394	Mathematics	TYC	40	20	10	30	21	2	1	1	3	3	2		1	2	20	70	10	0	0	2	4	2	1	1	1	2	2	1
395	Mathematics	TYC	15	25	25	35	30	3	1	2	4	1	1		1	1	10	80	10	0	0	2	3	0	1	1	1	2	2	2
396	Mathematics	TYC	35	10	5	50	15	1	1	2	4	3	2		1	2	30	50	20	0	0	2	5	2	1	1	1	2	1	2
397	Mathematics	TYC	0	10	20	70	24	2	1																				2	2
398	Mathematics	TYC	20	20	20	40	12	1	1	4	2	2	1		1	1	5	60	35	0	0	1	1	0	2	1	1	2	2	3
399	Mathematics	TYC					25	2	1	1		2	1		1	1	5	80	15	0	0	2			1				2	1
400	Mathematics	TYC	0	80	20	0	15	1	1	4	2	1	1		1	1	0	75	20	5	0	2	5	0	1	1	1	1	2	2
401	Mathematics	TYC	10	0	10	80	20	2	0	1	1	4	4	3	2	2	0	90	10	0	0	2	0	0	2	1	1	1	3	1
402	Mathematics	TYC	5	5	10	80	20	2	1	4	2	4	1		1	1	0	75	5	20	0	2			3	1	1	1	3	2
403	Mathematics	TYC	25	25	25	25	25	2	1	1	2	1	1		1	1	0	90	10	0	0	2	4	2	1	1	1	2	3	2
404	Mathematics	TYC	30	30	20	20	22	2	0	4	3	4	1		1	1	0	80	10	10	0	2	1	0	1	1	1	1	2	2
405	Mathematics	TYC	30	10	10	50	20	2	0	2	4	4	2		1	2	0	80	10	10	0	2	2	1	1	1	1	1	2	1
406	Mathematics	TYC	5	50	5	40	24	2	1	2	4	1	4	3	2	2	0	75	25	0	0	2	0	0	2	1	1	2	1	2
407	Mathematics	TYC	10	30	10	50	24	2	0	3	3	1	4	1	1	1	0	75	20	0	5	2	0	0	3	1	1	2	2	2
408	Mathematics	TYC	0	50	0	50	24	2	1
409	Mathematics	TYC	15	40	25	20	28	2	1	4	3	1	1		1	1	0	90	10	0	0	2	4	0	1	2	1	2	2	2
410	Mathematics	TYC	10	60	10	20	25	2	1
411	Mathematics	TYC	5	40	40	15	32	3	1	4	2	1	1		1	1	5	70	20	5	0	2	2	1	1	1	1	1	1	2
412	Mathematics	TYC	0	0	15	85	40	4	0	3	3	1	1		1	1	0	80	15	5	0	2	2	0	2	1	1	1	2	1
413	Mathematics	TYC	10	10	0	80	40	4	0	3	3	1	1		1	1	0	75	15	0	10	2		0	3	1	1	2	3	3
414	Mathematics	TYC	20	15	15	50	7	1	1
415	Mathematics	TYC	15	10	10	65	18	1	1																				2	2
416	Mathematics	TYC	10	0	20	70	15	1	1	5	3	1	1		1	1	0	90	10	0	0	2	4	0	2	1	1	1	2	2
417	Mathematics	TYC	5	65	10	20	30	3	1	3	3	4	4	3	2	2	0	90	10	0	0	2	4	0	2	2	1	1	2	2
418	Mathematics	TYC	15	0	10	75	8	1	1	2	1	3	4	3	2	2	0	90	10	0	0	2	0	0	1	1	1	1	1	2
419	Mathematics	TYC	0	50	0	50	33	3	1	2	3	4	3	3	2	2	0	100	0	0	0	2	0	0	2	1	1	1	2	2
420	Mathematics	TYC	0	20	40	40	33	3	1																				2	2
421	Mathematics	TYC
422	Mathematics	TYC	10	30	20	40	35	3	1			1	1		1	1	0	60	30	10	0				3				3	2
423	Mathematics	TYC	10	10	20	60	35	3	0																				3	3
424	Mathematics	TYC	45	0	0	55	25	2	0			4	3	3	2	2	0	100	0	0	0	2	0	0	2	1	1	1	2	2
425	Mathematics	TYC	20	30	30	20	44	4	0	3	4	3	2		1	2	0	85	15	0	0	2	0	0	2	1	1	1	2	2
426	Mathematics	TYC	25	0	0	75	45	4	0		1	4	3	3	2	2	0	100	0	0	0	2	0	0	2	1	1	1	2	2
427	Mathematics	UNI	50	0	0	50	45	4	1	3	3	1	1		1	1	50	40	10	0	0	2	5	7	2	1	1	1	2	2
428	Mathematics	UNI					45	4
429	Mathematics	UNI	0	50	0	50	50	4	1	1	2	4	3	1	1	1	0	75	5	20	0	2	0	0	2	1	1	1	1	2
430	Mathematics	UNI	25	25	30	20	55	4	1	4	4	4	4	3	2	2	0	80	20	0	0	2	0	0	2	1	1	1	2	2
431	Mathematics	UNI	10	15	0	75	55	4	1	1	2	4	3	3	2	2	0	100	0	0	0	2	0	0	2	1	1	1	2	2
432	Mathematics	UNI	0	25	10	65	55	4	1	2	2	4	3	3	2	2	0	75	15	10	0	2	1	0	1	1		2	2	2
433	Mathematics	UNI	0	25	0	75	50	4	1	4	3	7			2	2	0	70	5	0	25	2	0	0	2	1	1	1	3	1
434	Mathematics	UNI	15	50	0	35	50	4	1	2	4	4	3	3	2	2	0	60	10	30	0	1	1		1	1	2	1	1	1
435	Mathematics	UNI	0	0	10	90	90	5	0	1	2	4	3	2	1	2	0	100	0	0	0	2	0	2	2	1	1	1	2	2
436	Mathematics	UNI	15	0	10	75	200	6	0	1	2	3	2		1	2	40	40	20	0	0	1	4	3	1	1	1	1	3	3
437	Mathematics	UNI	30	10	10	50	30	3	1	2	3	2	1		1	1	35	35	20	10	0	1	6	8	2	1	1	1	2	2
438	Mathematics	UNI	0	0	10	90	27	2	0	3	2	7			2	2	45	45	0	0	10	2	1	0	2	1	1	1	2	1
439	Mathematics	UNI	0	0	5	95	60	5	0	4	3	4	3	2	1	2	0	100	0	0	0	2	0	0	2	1	1	1	3	2
440	Mathematics	UNI	0	0	15	85	27	2	0	4	2	7			2	2	40	50	10	0	0	2	8	2	2	1	1	1	1	2
441	Mathematics	UNI	0	0	0	100	150	6	0	3	3	1	1		1	1	40	60	0	0	0	2	2	3	2	1	1	1	1	2
442	Mathematics	PUI	0	0	50	50	35	3	0	4	2	1	1		1	1	0	90	10	0	0	2	1	0	3	1	1	1	1	2
443	Mathematics	UNI	0	30	15	55	40	4	1	4	2	1	1		1	1	35	55	10	0	0	2	3	0	2	1	1	1	2	2
444	Mathematics	UNI	30	25	10	35	40	4	0	4	2	1	1		1	1	30	60	10	0	0	2	3	5	1	1	1	2	2	2
445	Mathematics	UNI	5	50	15	30	40	4	1	4	4	2	1		1	1	30	60	10	0	0	2	3	4	2	1	1	2	3	3
446	Mathematics	UNI	0	25	0	75	50	4	1	1	3	4	3	3	2	2	0	80	20	0	0	2	0	0	2	1	1	1	2	2
447	Mathematics	UNI	10	15	0	75	120	6	0	4	3	4	3	2	1	2	0	80	20	0	0	2	0	0	3	2	1	2
448	Mathematics	UNI	10	0	0	90	80	5	0	3	3	4	3	3	2	2	0	80	20	0	0	2	0	0	2	1	1	1	2	2
449	Mathematics	UNI	10	40	0	50	90	5	0	1	3	4	3	3	2	2	0	80	20	0	0	2	0	0	3	1	1	1	2	2
450	Mathematics	UNI	10	20	15	55	75	5	0	3	3	4	3	3	2	2	0	85	15	0	0	2	1	0	2	1	1	2	1	1
451	Mathematics	UNI	10	10	10	70	42	4	1	4	3	4	3	2	1	2	0	80	20	0	0	2	0	0	2	1	1	1	1	1
452	Mathematics	UNI	0	0	25	75	60	5	0	1	1	1	1		1	1	40	40	20	0	0	2			3	1	1	1	2	2
453	Mathematics	UNI	0	20	15	65	100	6	0	2	3	4	3	2	1	2	0	70	20	10	0	2	0	0	2	1	1	1	2	2
454	Mathematics	UNI	0	0	30	70	30	3	1			5			2	2	0	100	0	0	0	2	0	0	2	1	1	1	2	1
455	Mathematics	UNI					75	5	0																				3	3
456	Mathematics	UNI	5	15	5	75	100	6	0	2	3	6			2	2	80	20	0	0	0	1	8	2	1	1	1	1	3	3
457	Mathematics	UNI	10	50	15	25	40	4	1								0	0	0	0	0								2	2
458	Mathematics	UNI					80	5	0
459	Mathematics	UNI	20	30	30	20	40	4	1	5	2	7			2	2	40	20	0	0	40	2	1	1	1	2	1	2	3	1
460	Mathematics	UNI	5	0	10	85	35	3	0	2	3	1	1		1	1	40	40	20	0	0	1	4	2	2	1	1	1	2	2
461	Mathematics	UNI	0	0	5	95	35	3	0	3	2	3	2		1	2	75	25	0	0	0	1	10	10	2	1	1	1	2	2
462	Mathematics	UNI	0	0	0	100	30	3	1
463	Mathematics	UNI	10	15	5	70	35	3	1	3	2	6			2	2	50	40	10	0	0	2	10	5	2	2	1	1	2	2
464	Mathematics	UNI	60	15	5	20	38	3	0	1	4	4	3	2	1	2	35	50	10	5	0	2	3	3	2	1	1	1	2	2
465	Mathematics	UNI	15	20	5	60	40	4	1	2	3	4	3	3	2	2	5	90	5	0	0	2	0	0	2	1	1	1	3	2
466	Mathematics	UNI	10	40	10	40	39	3	1	2	3	4	3	2	1	2	5	85	10	0	0	2	3	6	1	2	1	1	2	1
467	Mathematics	UNI	5	5	20	70	30	3	1	1	2	4	3	3	2	2	5	70	25	0	0	2	0	0	1	1	1	2	2	2
468	Mathematics	UNI	10	0	0	90	80	5	0	3	2	3	2		1	2	40	40	20	0	0	2	6	4	2	1	1	1	1	2
469	Mathematics	UNI	0	25	15	60	90	5	0	1	2	2	1		1	1	40	40	20	0	0	1	2	4	1	1	1	1	2	2
470	Mathematics	UNI	5	0	5	90	120	6	0	3	2	2	1		1	1	40	40	20	0	0	2	4	3	2	1	1	1	2	2
471	Mathematics	UNI					100	6	0
472	Mathematics	PUI	0	0	35	65	25	2	1
473	Mathematics	PUI	15	20	15	50	25	2	1	3	2	2	1		1	1	15	75	10	0	0	1	10	2	1	2	2	1	1	1
474	Mathematics	PUI	10	5	45	40	25	2	1	2	3	4	3	3	2	2	0	85	15	0	0	1	0	0	2	2	2	1	1	1
475	Mathematics	UNI					1	1	0	1	2	3	2		1	2	40	40	20	0	0	2	4	0	2	2	2	2	3	3
476	Mathematics	UNI	35	50	0	15	23	2	1	3	3	3	3	1	1	1	20	50	15	15	0	2	0	1	3	1	1	1	2	2
477	Mathematics	PUI	10	10	15	65	25	2	0	1	3	1	1		1	1	50	40	10	0	0	2	1	2	2	1	1	1	2	2
478	Mathematics	PUI					15	1	1								0	0	0	0	0								3	3
479	Mathematics	PUI	5	35	5	55	21	2	1		3	2	1		1	1	15	60	25	0	0	2	0	0	2	1	1	1	2	2
480	Mathematics	PUI	0	25	0	75	20	2	1	1	3	4	3	3	2	2	0	90	10	0	0	2	0	0	2	1	1	1	2	2
481	Mathematics	PUI	5	10	10	75	35	3	1	2	2	3	4	1	1	1	10	80	10	0	0	2	0	0	2	1	1	1	2	2
482	Mathematics	PUI	5	15	20	60	32.5	3	0	3	2	3	2		1	2	20	50	25	5	0	2	5	4	1	1	1	2	3	3
483	Mathematics	PUI	10	60	20	10	18	1	1	3	4	1	1		1	1	10	60	30	0	0	2	1	1	2	1	1	2	1	2
484	Mathematics	PUI	10	35	25	30	18	1	1	3	3	1	1		1	1	20	55	25	0	0	2	2	1	2	1	1	1	1	2
485	Mathematics	UNI	0	60	20	20	35	3	0	3	4	1	1		1	1	5	80	15	0	0	2	1	1	1	2	1	1	1	2
486	Mathematics	UNI	10	5	5	80	35	3	1	3	3	4	3	2	1	2	0	100	0	0	0	2	0	0	3	1	1	1	1	2
487	Mathematics	PUI	10	50	25	15	30	3	1	4	4	1	1		1	1	10	70	20	0	0	2	1	2	1	2	1	2	2	2
488	Mathematics	PUI	0	0	0	100	30	3	1	2	3	1	1		1	1	10	50	40	0	0	2	0	0	2	1	1	1	2	2
489	Mathematics	UNI	0	20	20	60	33	3	1	3	3	2	1		1	1	5	65	10	20	0	1	3	0	1	2	1	2	2	2
490	Mathematics	UNI	0	0	30	70	30	3	1	4	2	1	1		1	1	10	70	20	0	0	2	0	0	2	1	1	1	1	2
491	Mathematics	UNI	10	0	5	85	30	3	1																				2	2
492	Mathematics	UNI	15	25	30	30	30	3	1
493	Mathematics	UNI	15	0	15	70	33	3	1
494	Mathematics	UNI	0	60	20	20	34	3	0	3	4	1	1		1	1	30	40	30	0	0	2	1	0	1	2	2	1	2	2
495	Mathematics	PUI	10	0	40	50	33	3	1	3	4	1	1		1	1	10	70	20	0	0	2	0	1	2	1	1	1	2	2
496	Mathematics	PUI	0	10	40	50	30	3	1																				2	2
497	Mathematics	UNI	20	40	10	30	40	4	1	3	4	2	1		1	1	20	60	20	0	0	2	0	1	1	2	1	2	3	3
498	Mathematics	UNI	0	20	40	40	36	3	1	3	3	2	1		1	1	10	50	40	0	0	2	1	1	2	2	1	2	2	2
499	Mathematics	UNI	0	0	0	100	35	3	0			4	3	2	1	2	0	100	0	0	0	2	0	2	2	1	1	1	2	1
500	Mathematics	UNI	5	80	10	5	40	4	1																				3	1
501	Mathematics	UNI	5	20	25	50	35	3	1		2	4	3	3	2	2	0	100	0	0	0	2			2	1	1	1	2	2
502	Mathematics	UNI	15	50	15	20	35	3	1	3	3	3	2		1	2	25	50	20	0	5	1	4	1	1	1	1	1	1	2
503	Mathematics	UNI	25	25	25	25	35	3	0	2	4	3	2		1	2	30	60	10	0	0	2	4	3	1	2	1	2	2	2
504	Mathematics	UNI	20	20	20	40	40	4	0	4	2	3	2		1	2	30	50	15	5	0	1	2	1	1	2	2	2	2	2
505	Mathematics	UNI	15	30	15	40	33	3	1
506	Mathematics	UNI	10	5	15	70	35	3	1	3	4	1	1		1	1	0	0	0	0	0	2	0	1	2	1	1	1	2	2
507	Mathematics	UNI	0	0	50	50	34	3	1			4	3	2	1	2	0	100	0	0	0					1	1	2	3	3
508	Mathematics	UNI	20	0	0	80	30	3	1	2	4	4	4	1	1	1	0	100	0	0	0	2	0	0	2	1	1	1	2	2
509	Mathematics	UNI	5	80	10	5	25	2	1	3	2	4	3	1	1	1	0	100	0	0	0	2	2	1	1	1	2	2	3	1
510	Mathematics	UNI	30	30	20	20	25	2	0																				3	3
511	Mathematics	UNI					25	2	0
512	Mathematics	UNI	0	5	5	90	32	3	1	3	2	1	1		1	1	10	80	10	0	0	2	0	1	2	1	1	1	2	2
513	Mathematics	UNI	0	0	20	80	29	2	0	4	2	1	1		1	1	40	40	10	0	10	2	5	4	2	1	1	1	2	3
514	Mathematics	UNI	0	0	15	85	35	3	1
515	Mathematics	UNI	25	5	0	70	35	3	1	3	2	1	1		1	1	10	75	15	0	0	2	0	0	2	1	1	2	2	2
516	Mathematics	UNI	25	25	50	0	30	3	1	3	3	1	1		1	1	25	50	25	0	0	2	0	0	2	1	2	2	2	2
517	Mathematics	UNI	15	15	20	50	25	2	0	3	4	2	1		1	1	10	50	40	0	0	2	6	2	1	2	2	2	3	3
518	Mathematics	UNI	10	10	50	30	28	2	0	4	2	1	1		1	1	5	60	30	5	0	2	0	0	2	2	1	1	1	2
519	Mathematics	UNI	0	0	0	100	25	2	1
520	Mathematics	UNI	60	0	10	30	35	3	0	2	4	1	1		1	1	20	20	30	30	0	2			1	1	2	2	2	1
521	Mathematics	UNI	10	0	0	90	450	6	0	4	2	3	2		1	2	50	45	5	0	0	1	10	2	2	1	1	1	2	2
522	Mathematics	UNI	5	10	5	80	300	6	0			5			2	2	0	40	0	0	60	2	4	0	1	1	1	2	2	2
523	Mathematics	UNI	15	0	0	85	500	6	0	3	3	4	3	2	1	2	0	100	0	0	0	2	0	0	2	1	1	1	2	2
524	Mathematics	UNI	5	0	5	90	95	5	0	2	3	5			2	2	0	100	0	0	0	2	4	1	1	1	1	1	2	2
525	Mathematics	UNI	0	0	0	100	270	6	0	3	2	1	1		1	1	40	40	15	0	5	1	8	5	2	1	1	1	2	2
526	Mathematics	UNI	0	0	5	95	130	6	0																				2	2
527	Mathematics	UNI	5	5	15	75	250	6	0	3	2	1	1		1	1	35	35	30	0	0	1	6	5	1	1	1	1	3	2
528	Mathematics	UNI	0	0	5	95	200	6	0																				3	3
529	Mathematics	UNI	10	0	0	90	120	6	0	4	2	5			2	2	50	50	0	0	0	2	2	3	1	2	1	2	2	1
530	Mathematics	UNI	35	5	10	50	200	6	0	3	2	6			2	2	50	30	0	0	20	2	4	4	1	1	1	1	2	1
531	Mathematics	UNI	0	0	0	100	150	6	0	3	3	1	1		1	1	35	30	25	10	0	1	10	10	2	1	1	1	2	2
532	Mathematics	UNI	30	10	30	30	100	6	0	2	4	4	2		1	2	10	80	0	10	0	2	0	0	2	2	1	1	3	1
533	Mathematics	UNI	10	10	5	75	110	6	0	2	4	6			2	2	20	70	10	0	0	2	3	1	2	1	1	2	2	1
534	Mathematics	UNI	0	0	0	100	120	6	0	1	3	3	2		1	2	50	35	15	0	0	1	10	4	2	1	1	1	2	2
535	Mathematics	UNI	25	25	25	25	220	6	0	3	4	3	2		1	2	10	40	30	10	10	2	0	0	1	1	1	1	2	2
536	Mathematics	PUI	10	10	40	40	30	3	0	4	4	1	1		1	1	5	65	30	0	0	2	0	0	1	2	1	1	2	2
537	Mathematics	PUI					20	2	1
538	Mathematics	PUI	0	0	20	80	30	3	1	4	4	3	3	2	1	2	0	75	15	10	0	2	0	0	2	1	1	1	2	2
539	Mathematics	PUI	10	15	10	65	30	3	1
540	Mathematics	PUI	15	15	20	50	25	2	1	2	4	2	1		1	1	30	60	10	0	0	2	0	0	2	1	1	2	2	2
541	Mathematics	PUI	5	30	15	50	30	3	1	3	4	2	1		1	1	30	60	10	0	0	2	2	2	2	1	1	2	2	1
542	Mathematics	PUI	0	25	0	75	35	3	1	4	2	5			2	2	0	100	0	0	0	2			2	1	1	1	2	2
543	Mathematics	PUI	10	50	20	20	22	2	1	2	4	3	2		1	2	30	50	20	0	0	2	3	2	2	1	1	1	1	2
544	Mathematics	UNI	10	5	10	75	150	6	0																				2	3
545	Mathematics	UNI	0	0	100	0	40	4	1	1	2	4	3	2	1	2	0	100	0	0	0	2	1	0	2	1	1	1	1	2
546	Mathematics	UNI	10	30	50	10	40	4	1	2	4	4	3	1	1	1	0	100	0	0	0	2	0	0	2	2	2	2	2	1
547	Mathematics	PUI	10	5	25	60	30	3	1
548	Mathematics	UNI	15	0	25	60	42	4	0	3	3	1	1		1	1	45	45	10	0	0	2	4	4	2	1	1	1	2	2
549	Mathematics	UNI	15	15	20	50	36	3	1	2	3	4	3	2	1	2	0	100	0	0	0	1	4	2	1	2	2	2	2	2
550	Mathematics	PUI	10	10	0	80	45	4	0																				3	3
551	Mathematics	PUI	10	0	10	80	45	4	1																				3	2
552	Mathematics	PUI	5	25	10	60	25	2	1	4	4	1	1		1	1	5	60	20	15	0	2	2	1	1	1	1	2	1	2
553	Mathematics	PUI	5	40	5	50	25	2	1
554	Mathematics	UNI	20	30	10	40	30	3	0	1	3	4	3	3	2	2	10	65	25	0	0	2	0	1	1	1	1	2	3	2
555	Mathematics	UNI	10	25	5	60	40	4	0	2	2	4	3	3	2	2	0	70	30	0	0	2	1	1	3	1	1	2	1	1
556	Mathematics	UNI	10	30	0	60	40	4	1
557	Mathematics	UNI	0	30	40	30	40	4	0	3	4	1	3	1	1	1	0	70	30	0	0	2	1	0	1	2	1	2	1	1
558	Mathematics	UNI	0	50	10	40	40	4	1
559	Mathematics	UNI	10	5	10	75	31	3	1	1	2	3	2		1	2	40	40	20	0	0	2	10	6	2	1	1	1	1	1
560	Mathematics	UNI	0	25	15	60	45	4	1	1	2	2	1		1	1	40	40	20	0	0	2	5	3	2	1	1	2	2	2
561	Mathematics	UNI	0	10	20	70	30	3	1			5			2	2	50	50	0	0	0	2	9	5	2	1	1	1	2	2
562	Mathematics	PUI	10	20	20	50	35	3	1	3	4	2	1		1	1	10	60	20	0	10	2	3	1	1	1	1	2	3	2
563	Mathematics	PUI	20	0	20	60	30	3	1	1	4	2	1		1	1	25	50	25	0	0	2		2	1	1	1	1	3	1
564	Mathematics	PUI	5	25	30	40	30	3	1	3	4	1	1		1	1	15	50	35	0	0	2	0	0	1	1	1	1	2	2
565	Mathematics	PUI	0	40	10	50	35	3	1	3	3	2	1		1	1	10	30	10	50	0	2	0	0	2	1	1	2	1	1
566	Mathematics	PUI	0	30	20	50	35	3	1	2	4	3	2		1	2	25	50	25	0	0	2	1	1	3	1	1	1	2	1
567	Mathematics	PUI	0	10	15	75	35	3	1	2	3	1	1		1	1	5	80	15	0	0	2	2	1	1	1	1	2	2	2
568	Mathematics	UNI	5	30	30	35	35	3	1	2	3	1	1		1	1	10	60	30	0	0	2	0	0	1	1	1	1	2	2
569	Mathematics	UNI	0	20	0	80	22	2	1	3	4	2	1		1	1	30	50	20	0	0	1	10	2	2	1	1	1	3	2
570	Mathematics	PUI	15	10	0	75	15	1	0	2	4	3	2		1	2	10	75	15	0	0	2	0	0	2	1	1	1	2	2
571	Mathematics	PUI	10	10	5	75	20	2	0	2	3	1	1		1	1	10	50	30	10	0	2	1	1	3	1	1	1	3	2
572	Mathematics	UNI	15	15	5	65	280	6	0	1	4	4	3	2	1	2	5	70	10	15	0	2	2	1	1	1	1	1	2	2
573	Mathematics	UNI	5	5	15	75	250	6	0	3	4	3	3	2	1	2	0	90	10	0	0	2	0	0	1	1	1	2	3	1
574	Mathematics	UNI	15	0	15	70	250	6	0	1	4	2	3	1	1	1	30	50	10	10	0	2	3	0	1	1	1	2	2	2
575	Mathematics	PUI	0	10	0	90	30	3	0	3	4	1	1		1	1	10	50	40	0	0	2	0	0	1	1	1	2	3	2
576	Mathematics	PUI	5	0	0	95	25	2	0	2	3	1	1		1	1	5	75	20	0	0	2	0	0	1	1	1	1	2	2
577	Mathematics	PUI	10	70	10	10	24	2	1	2	4	2	1		1	1	30	30	10	30	0	1	3	1	1	2	2	2	1	2
578	Mathematics	PUI	20	30	50	0	25	2	1	3	2	2	1		1	1	10	15	0	75	0	1	1	1	1	2	1	2	2	2
579	Mathematics	UNI	5	15	0	80	20	2	0
580	Mathematics	UNI	10	10	0	80	22	2	1	3	4	1	1		1	1	10	75	15	0	0	2	0	0	2	1	1	1	2	2
581	Mathematics	UNI	15	15	10	60	25	2	1	2	4	3	2		1	2	25	25	25	25	0	2	2	3	2	1	1	1	2	2
582	Mathematics	UNI	20	20	10	50	20	2	1	2	4	2	1		1	1	40	50	10	0	0	2	2	1	2	1	1	1	2	2
583	Mathematics	UNI	0	40	0	60	19	1	1	2	4	2	1		1	1	15	40	25	10	10	2	2	3	2	1	1	2	2	2
584	Mathematics	UNI	20	10	30	40	30	3	0	2	4	4	3	1	1	1	0	50	20	30	0	2	2	0	2	1	2	2	2	1
585	Mathematics	UNI	30	5	5	60	30	3	1	3	4	2	1		1	1	50	30	20	0	0	2	5		1	1	1	1	3	1
586	Mathematics	UNI	20	20	20	40	30	3	0	3	3	2	1		1	1	30	50	10	10	0	1	5	5	1	1		2	1	1
587	Mathematics	UNI	40	5	5	50	35	3	0		3	2	2		1	2	10	60	15	15	0	2	2	1	1	1	2	1	2	2
588	Mathematics	UNI	15	5	0	80	100	6	0	2	3	5			2	2	0	100	0	0	0	2	3	1	1	1	1	1	2	2
589	Mathematics	PUI	20	0	5	75	25	2	0	3	3	1	1		1	1	60	35	5	0	0	1	4	5	2	1	1	1	1	1
590	Mathematics	PUI	10	5	35	50	27	2	1	2	3	2	1		1	1	10	70	20	0	0	2	0	0	2	1	1	1	2	2
591	Mathematics	PUI					25	2	1
592	Mathematics	PUI	0	0	0	100	15	1	0	1	3	2	1		1	1	10	50	10	30	0	2	1	0	2	1	1	1	2	1
593	Mathematics	UNI	0	5	5	90	85	5	0	1	2	1	1		1	1	35	45	0	20	0	2	10	3	2	1	1	1	2	2
594	Mathematics	UNI	30	20	20	30	25	2	1																				2	2
595	Mathematics	UNI	10	15	10	65	30	3	1	1	4	4	3	1	1	1	0	85	15	0	0	2	2	1	1	2	1	2	3	1
596	Mathematics	UNI	40	0	0	60	30	3	1	2	4	2	3	1	1	1	0	80	20	0	0	2	0	0	1	1	1	1	2	1
597	Mathematics	UNI	0	0	10	90	25	2	0	2	2	5			2	2	0	90	5	5	0	2	0	3	3	1	1	1	2	2
598	Mathematics	UNI	0	0	15	85	25	2	1																				3	3
599	Mathematics	UNI	30	10	10	50	25	2	0	3	2	2	1		1	1	30	50	15	5	0	2	1	0	1	1	1	1	2	2
600	Mathematics	UNI	0	50	25	25	230	6	0	4	2	1	1		1	1	45	50	5	0	0	2	1	0	1	2	2	2	2	2
601	Mathematics	UNI	5	40	5	50	25	2	1	3	3	2	1		1	1	45	50	5	0	0	1	4	3	1	2	1	1	2	2
602	Mathematics	UNI	70	20	5	5	400	6	0
603	Mathematics	UNI	10	10	20	60	50	4	1	3	2	3	4	2	1	2	30	30	20	20	0	2	2	3	2	1	1	1	3	2
604	Mathematics	UNI	30	0	10	60	55	4	0
605	Mathematics	PUI	10	30	10	50	20	2	1	2	3	2	1		1	1	10	50	25	15	0	2	3	1	1	1	1	1	3	3
606	Mathematics	PUI	5	35	30	30	20	2	1	3	4	3	2		1	2	20	65	15	0	0	2	3	1	1	1	1	1	3	3
607	Mathematics	UNI	5	5	5	85	45	4	0																				1	1
608	Mathematics	UNI	10	10	5	75	40	4	0
609	Mathematics	PUI	0	45	35	20	18	1	1	2	3	1	1		1	1	35	50	10	5	0	2	0	2	2	1	1	1	2	2
610	Mathematics	UNI	20	0	0	80	45	4	0	1	2	4	3	3	2	2	0	100	0	0	0	2	0	0	2	1	1	1	2	2
611	Mathematics	UNI	15	10	15	60	49	4	1			6			2	2	50	50	0	0	0	2	3	1	2	1	1	2	2	2
612	Mathematics	UNI	20	0	0	80	50	4	0	1	2	2	1		1	1	40	40	20	0	0	1	5	3	2	1	1	1	2	2
613	Mathematics	UNI	35	0	0	65	50	4	0	3	2	2	1		1	1	50	25	25	0	0	2	3	0	1	1	1	1	2	1
614	Mathematics	UNI	0	0	10	90	35	3	0			7			2	2	10	90	0	0	0	2	5	2	2	1	1	1	2	2
615	Mathematics	PUI	10	10	20	60	25	2	1																				2	2
616	Mathematics	PUI	0	60	30	10	25	2	1	3	4	1	1		1	1	20	60	10	0	10	2	2	1	2	1	1	1	2	2
617	Mathematics	UNI	5	5	5	85	24	2	1	2	4	4	3	2	1	2	0	65	35	0	0	2	2	0	2	1	1	2	2	2
618	Mathematics	UNI	5	0	0	95	125	6	0																				3	3
619	Mathematics	UNI	0	35	5	60	100	6	0	1	2	2	1		1	1	65	30	5	0	0	1	5	6	2	1	1	1	2	2
620	Mathematics	PUI	30	35	0	35	12	1	0	3	4	3	2		1	2	15	60	25	0	0	2	4	0	1	1	1	1	3	3
621	Mathematics	PUI	20	15	5	60	20	2	1	3	3	3	2		1	2	30	60	10	0	0	2	5	4	2	1	1	1	3	2
622	Mathematics	PUI	0	0	20	80	25	2	0	1	2	2	1		1	1	10	50	10	30	0	2	2	4	1	2	1	2	2	2
623	Mathematics	PUI					34	3	0
624	Mathematics	PUI	20	0	0	80	30	3	1	4	3	1	1		1	1	40	50	10	0	0	2	4	3	1	1	2	1	2	1
625	Mathematics	PUI	5	5	60	30	30	3	1	5	3	4	3	3	2	2	0	70	30	0	0	2	0	0	2	1	1	1	2	2
626	Mathematics	PUI	0	0	5	95	25	2	1		4	3	4	2	1	2	10	80	10	0	0	2	3	0	2	1	1	1	3	3
627	Mathematics	PUI	0	0	0	100	40	4	0	2	3	2	1		1	1	20	60	20	0	0	2	2	2	2	1	2	1	3	2
628	Mathematics	PUI	10	5	0	85	40	4	1
629	Mathematics	UNI	5	5	5	85	60	5	1	1	2	5			2	2	0	100	0	0	0	2	2	4	2	1	1	2	1	2
630	Mathematics	UNI	0	75	15	10	40	4	1																				2	2
631	Mathematics	UNI	50	45	0	5	40	4	1	3		4	3	3	2	2	0	100	0	0	0	2	0	0	2	1	1	1	3	2
632	Mathematics	UNI	0	90	0	10	40	4	1	3	3	3	2		1	2	40	40	20	0	0	2	0	0	2	2	1	2	2	2
633	Mathematics	UNI	10	60	15	15	36	3	1	2		4	3	3	2	2	0	0	0	0	0	2			2				2	2
634	Mathematics	PUI	10	40	30	20	50	4	0	4	4	1	1		1	1	0	100	0	0	0	2	2	0	1	1	1	2	2	2
635	Mathematics	PUI	20	35	20	25	50	4	0	4	4	3	4	2	1	2	10	80	10	0	0	2	2	0	1	2		2	2	2
636	Mathematics	PUI	15	65	10	10	45	4	0			1	4	3	2	2	5	90	5	0	0	2	0	0	1	1	1	2	3	2
637	Mathematics	PUI	15	40	30	15	45	4	1
638	Mathematics	PUI	0	30	10	60	47	4	0	3	4	1	4	1	1	1	0	25	10	65	0	2	0	1	2	1	1	2	3	3
639	Mathematics	UNI	10	20	10	60	30	3	1	3	3	2	1		1	1	30	30	30	10	0	1	4	3	2	1	1	2	2	2
640	Mathematics	UNI	5	15	20	60	20	2	1	4	4	1	1		1	1	20	70	10	0	0	2	1	1	2	1	1	1	2	2
641	Mathematics	PUI	5	10	10	75	24	2	1	3	3	2	1		1	1	15	70	15	0	0	2	0	0	2	1	1	2	2	1
642	Mathematics	PUI	15	50	25	10	20	2	1	3	4	1	1		1	1	30	40	10	20	0	2	1	4	1	1	1	2	1	1
643	Mathematics	PUI	0	20	5	75	17	1	0	3	4	3	2		1	2	15	70	15	0	0	2	6	7	2	1	2	2	1	1
644	Mathematics	UNI	0	0	20	80	30	3	0	3	2	5			2	2	0	100	0	0	0	2	3	3	2	1	1	1	2	2
645	Mathematics	UNI	5	5	60	30	20	2	1	4	2	4	3	3	2	2	0	100	0	0	0	2	0	0	2	1	1	1	3	1
646	Mathematics	UNI	20	50	10	20	30	3	1	1	2	4	3	1	1	1	0	100	0	0	0	2	4	2	2	1	1	1	3	2
647	Mathematics	PUI	10	25	15	50	25	2	0																				2	2
648	Mathematics	PUI	0	0	10	90	18	1	1	2	4	1	1		1	1	0	80	20	0	0	2	0	0	3	1	1	1	2	1
649	Mathematics	PUI	5	0	0	95	15	1	0	2	4	1	1		1	1	20	65	15	0	0	2	5	1	1	2	1	1	2	2
650	Mathematics	PUI	15	15	10	60	16	1	1	2	4	3	2		1	2	10	70	20	0	0	2	2	5	2	1	1	1	1	2
651	Mathematics	PUI	15	15	0	70	35	3	1	4	3	3	3	3	2	2	0	100	0	0	0	2	3	3	2	1	1	1	1	2
652	Mathematics	PUI					20	2	1
653	Mathematics	PUI	20	5	25	50	35	3	1	4	3	1	1		1	1						2	0	6	2	1	1	2	2	2
654	Mathematics	PUI	5	5	10	80	30	3	1	2	4	1	1		1	1	20	60	10	0	10	2	1	0	1	1	1	2	2	2
655	Mathematics	PUI	25	5	5	65	28	2	1	2	4	2	1		1	1	10	50	20	20	0	2	0	1	1	1	1	1	3	3
656	Mathematics	UNI	0	5	0	95	20	2	1	3	2	7			2	2	0	100	0	0	0	2	0	0	2	1	2	1	3	2
657	Mathematics	UNI	10	0	10	80	25	2	0	2	2	2	1		1	1	10	20	0	70	0	2	0	0	2	1	1	2	2	2
658	Mathematics	UNI	0	0	10	90	25	2	0	2	2	4	3	1	1	1	0	50	40	10	0	2	0	1	3	1	1	1	2	2
659	Mathematics	UNI	10	20	10	60	20	2	1
660	Mathematics	UNI	0	20	5	75	35	3	1		1	6			2	2	45	45	5	5	0	2	1	1	2	1	1	2	3	2
661	Mathematics	PUI	5	10	10	75	10	1	1	2	4	2	4	3	2	2	0	80	15	5	0	2	0	0	2	1	1	1	2	2
662	Mathematics	UNI	10	10	40	40	35	3	1	1	2	2	1		1	1	45	45	10	0	0	2	5	4	1	1	1	1
663	Mathematics	UNI	0	0	5	95	30	3	0	2	3	2	1		1	1	20	60	20	0	0	2	6	2	2	1	1	1	2	2
664	Mathematics	UNI	15	15	10	60	20	2	0	3	2	3	2		1	2	30	50	15	5	0	2	0	0	2	1	1	2	2	1
665	Mathematics	UNI	20	5	0	75	17	1	1	2	4	2	1		1	1	10	45	45	0	0	2	2	0	2	1	1	1	2	2
666	Mathematics	PUI	0	15	25	60	30	3	1
667	Mathematics	PUI	10	10	20	60	28	2	1	2	2	4	3	3	2	2	0	100	0	0	0	2	0	0	2	1	1	1	2	2
668	Mathematics	PUI	5	5	40	50	28	2	1	2	4	1	1		1	1	20	50	30	0	0	2	4	2	1	1	1	2	3	2
669	Mathematics	PUI	5	40	5	50	24	2	1	1	4	4	3	1	1	1	0	75	20	0	5	2	0	0	1	1	1	2	1	1
670	Mathematics	PUI	10	0	15	75	25	2	1	2	4	2	1		1	1	20	70	10	0	0	2	0	1	2	1		1	2	2
671	Mathematics	PUI	20	20	10	50	25	2	1	2	4	2	1		1	1	40	50	10	0	0	2	2	3	2	1	1	1	2	2
672	Mathematics	PUI	0	30	30	40	25	2	1	2	4	1	1		1	1	10	70	20	0	0	2	1	0	1	1	1	2	2	2
673	Mathematics	PUI	0	35	0	65	17.5	1	1	3	4	1	1		1	1	10	80	5	5	0	2	2	1	2	1	1	1	2	2
674	Mathematics	PUI	5	10	80	5	24	2	1	2	4	1	1		1	1	0	90	10	0	0	2	0	0	2	2	1	1	2	2
675	Mathematics	PUI	30	10	5	55	20	2	1	3	4	2	1		1	1	0	70	20	0	10	2	1	0	2	1	2	2	2	2
676	Mathematics	PUI	0	50	0	50	24	2	1	4	3	1	1		1	1	10	85	5	0	0	2	0	0	2	1	1	2	2	2
677	Mathematics	PUI	10	15	5	70	20	2	1	2	4	2	1		1	1	0	80	15	5	0	2	0	0	2	1	1	1	2	2
678	Mathematics	PUI	5	0	20	75	24	2	0								0	0	0	0	0								2	2
679	Mathematics	PUI	0	0	0	100	14	1	0	4	3	2	1		1	1	15	75	10	0	0	2	0	0	2	1	1	1	2	2
680	Mathematics	UNI	0	0	0	100	32	3	0																				2	2
681	Mathematics	UNI	0	60	0	40	40	4	1	4	2	7			2	2	60	40	0	0	0	2	4	0	2	1	1	1	2	2
682	Mathematics	UNI	0	0	5	95	45	4	1	4	2	1	1		1	1	40	30	30	0	0	2	8	4	2	1	1	1	2	2
683	Mathematics	UNI	15	5	35	45	150	6	0	3	4	1	1		1	1	20	30	10	40	0	1	3	2	1	2	1	1	2	2
684	Mathematics	PUI	0	25	15	60	25	2	1	3	3	5			2	2	60	40	0	0	0	2	8	2	2	1	1	1	2	1
685	Mathematics	PUI	0	25	0	75	27	2	1	3	4	1	1		1	1	65	30	5	0	0	2	3	4	2	1	1	1	2	2
686	Mathematics	PUI	10	25	35	30	40	4	1	2	2	2	1		1	1	30	40	30	0	0	2	2	2	1	2	1	2	1	1
687	Mathematics	PUI	10	20	20	50	25	2	1	3	3	4	3	1	1	1	0	80	20	0	0	2	0	0	2	1	1	1	2	2
688	Mathematics	PUI	5	5	5	85	27.5	2	0																				2	2
689	Mathematics	PUI	20	30	40	10	25	2	1	2	2	2	1		1	1	15	65	20	0	0	2	9	2	1	1	1	2	2	1
690	Mathematics	UNI	0	0	15	85	30	3	1	3	4	4	4	1	1	1	0	75	10	15	0	2	0	0	3	1	1	2	1	2
691	Mathematics	UNI	0	5	0	95	80	5	0		3	1	1		1	1	0	0	0	0	0	1	5	3	1	1	1	1	1	3
692	Mathematics	UNI	0	0	5	95	20	2	0																				2	2
693	Mathematics	UNI	100	0	0	0	40	4	0																				2	2
694	Mathematics	PUI	10	10	0	80	24	2	1	4	4	1	1		1	1	0	85	15	0	0	2	1	0	2	1	1	1	2	2
695	Mathematics	PUI	30	0	30	40	28	2	1	1	4	5			2	2	0	100	0	0	0	2	0	0	2	1	1	1	3	2
696	Mathematics	PUI	10	50	10	30	30	3	0	3	4	2	1		1	1	25	40	30	5	0	1	4	5	1	2	2	1	2	2
697	Mathematics	PUI	5	10	60	25	25	2	1	3	4	1	1		1	1	15	70	15	0	0	2	2	1	1	1	1	1	2	2
698	Mathematics	PUI	20	50	15	15	20	2	1	4	4	3	2		1	2	25	50	25	0	0	2	2	1	1	2	1	1	2	1
699	Mathematics	PUI	20	60	10	10	30	3	1	3	4	2	4	2	1	2	5	80	15	0	0	2	3	0	1	1	1	2	2	1
700	Mathematics	UNI	0	0	0	100	30	3	0	3	2	2	1		1	1	45	45	10	0	0	1	5	6	2	1	1	1	2	2
701	Mathematics	UNI	5	80	5	10	150	6	0	2	2	1	1		1	1	25	50	15	10	0	1	3	2	1	1	1	2	2	2
702	Mathematics	UNI	10	0	0	90	198	6	0	2	2	2	1		1	1	50	35	15	0	0	1	4	10	1	2	1	1	2	2
703	Mathematics	PUI	15	25	0	60	15	1	1	3	4	2	1		1	1	5	80	15	0	0	2	0	0	2	1	1	2	2	2
704	Mathematics	PUI	20	0	0	80	12	1	1	4	4	3	2		1	2	20	70	10	0	0	2	0	0	2	1	1	1	2	2
705	Mathematics	PUI	20	20	0	60	35	3	0	3	3	2	1		1	1	10	70	20	0	0	2	1	0	2	1	1	1	3	3
706	Mathematics	PUI	20	40	20	20	20	2	1	3	4	3	2		1	2	30	60	10	0	0	2	2	1	1	2	2	2	2	2
707	Mathematics	UNI	10	30	10	50	20	2	1	2	3	1	1		1	1	20	60	20	0	0	2	1	2	1	1	1	1	2	2
708	Mathematics	UNI	15	60	5	20	40	4	1	2	3	1	1		1	1	30	60	10	0	0	2	3	4	1	1	1	1	2	1
709	Mathematics	PUI	5	40	10	45	18	1	1	3	4	3	2		1	2	5	75	15	0	5	2	2	1	2	1	1	1	2	2
710	Mathematics	PUI	10	50	5	35	15	1	1	4	4	1	1		1	1	0	70	10	20	0	2	0	0	2	1	1	2	2	2
711	Mathematics	PUI	10	0	60	30	20	2	1	2	4	1	1		1	1	20	60	20	0	0	2	2	4	1	1	1	1	2	2
712	Mathematics	PUI	10	5	40	45	30	3	1	3	4	3	1		1	1	20	60	20	0	0	1	3	1	1	1	1	1	2	2
713	Mathematics	PUI	20	30	10	40	35	3	1	3	3	1	1		1	1	20	60	20	0	0	2	3		1	1	1	2	2	2
714	Mathematics	UNI	0	0	5	95	150	6	0
715	Mathematics	UNI	0	0	15	85	28	2	1	4	3	1	1		1	1	5	15	30	50	0	2	4	0	1	1	1	1	2	2
716	Mathematics	UNI	10	0	40	50	35	3	0	3	2	4	3	3	2	2	0	85	15	0	0	2	0	0	1	1	1	1	3	1
717	Mathematics	PUI	10	5	5	80	25	2	0	1	2	2	1		1	1	5	75	15	5	0	2	1	0	2	1	1	2	2	2
718	Mathematics	UNI	0	25	0	75	25	2	1	3	4	2	1		1	1	20	70	10	0	0	2	3		2	1	1	1	1	2
719	Mathematics	UNI	0	15	0	85	135	6	0	3	2	2	1		1	1	45	45	10	0	0	2	10	7	1	1	1	1	1	2
720	Mathematics	UNI	0	10	0	90	25	2	1	4	2	2	1		1	1	30	60	10	0	0	2	0	2	2	1	1	1	2	2
721	Mathematics	UNI	15	0	10	75	25	2	0	3	3	1	1		1	1	50	40	10	0	0	2	3	4	2	1	1	1	2	2
722	Mathematics	UNI	0	10	0	90	25	2	0	1	3	2	1		1	1	10	60	15	15	0	2	0	4	2	1	1	1	3	3
723	Mathematics	PUI	10	25	40	25	25	2	1	2	4	2	1		1	1	15	50	35	0	0	2	0	0	1	1	1	1	1	1
724	Mathematics	PUI	10	5	40	45	25	2	0	3	3	4	3	3	2	2	0	90	10	0	0	2	0	0	2	1	1	1	3	1
725	Mathematics	UNI	5	20	10	65	25	2	1	4	4	2	1		1	1	20	70	10	0	0	2	4	0	2	1	1	1	2	2
726	Mathematics	UNI	10	30	20	40	30	3	0	3	4	3	2		1	2	35	55	10	0	0	2	3	2	1	1	1	2	2	2
727	Mathematics	UNI	5	20	5	70	30	3	0	2	3	3	2		1	2	30	50	20	0	0	1	4	4	2	1	2	1	2	2
728	Mathematics	UNI	0	20	10	70	20	2	1	3	4	1	1		1	1	10	50	15	0	25	1	6	2	2	1	1	1	3	2
729	Mathematics	UNI	25	25	15	35	27	2	1	3	3	2	1		1	1	5	45	10	40	0	2	0	0	3	1	1	2	2	2
730	Mathematics	PUI	5	5	10	80	15	1	0	4	3	1	1		1	1	10	75	5	10	0	2	2	0	1	1	1	1	2	2
731	Mathematics	PUI	5	30	10	55	17.5	1	1	2	4	3	2		1	2	15	60	20	0	5	2	0	0	1	1	1	1	3	1
732	Mathematics	PUI	15	35	15	35	12	1	1
733	Mathematics	UNI	20	5	30	45	30	3	1	2	4	1	1		1	1	40	30	30	0	0	2	6	5	1	1	1	1	2	2
734	Mathematics	UNI	0	0	0	100	30	3	0	3	3	2	1		1	1	50	30	20	0	0	2	4	4	2	1	1	1	2	2
735	Mathematics	UNI	0	0	10	90	27	2	0	2	4	1	1		1	1	15	80	5	0	0	2	4	5	2	1	1	1	1	2
736	Mathematics	UNI	10	5	5	80	40	4	1																				3	1
737	Mathematics	UNI					35	3	1
738	Mathematics	UNI	0	0	10	90	40	4	0	3	2	7			2	2	70	10	0	0	20	1	6	1	1	1	1	1	3	3
739	Mathematics	UNI	5	0	25	70	42	4	1	3	3	4	3	3	2	2	30	60	0	10	0	2	2	1	2	1	1	1	2	2
740	Mathematics	UNI	0	0	0	100	55	4	1
741	Mathematics	PUI	15	15	10	60	35	3	1
742	Mathematics	UNI	5	5	0	90	70	5	0
743	Mathematics	UNI	5	5	5	85	70	5	0	2		5			2	2	50	50	0	0	0	2	2	5	2	1	1	1	3	2
744	Mathematics	UNI	0	0	5	95	75	5	0		3	4	1		1	1	0	100	0	0	0	2	0	0	2	1	1	1	2	2
745	Mathematics	PUI	25	0	0	75	25	2	0	4	2	5			2	2	0	90	10	0	0	2	2	2	2	2	2	2	3	3
746	Mathematics	PUI	15	20	15	50	28	2	1	3	4	3	2		1	2	20	70	10	0	0	2	6	4	1	1	1	2	1	1
747	Mathematics	UNI	0	0	0	100	70	5	0	1	2	3	2		1	2	60	30	10	0	0	1	4	2	2	1	1	1	3	2
748	Mathematics	UNI	0	0	0	100	190	6	0	4	2	1	1		1	1	0	70	0	30	0	2	0	0	2	1	1	1	2	2
749	Mathematics	UNI	5	0	0	95	150	6	0
750	Mathematics	UNI	10	0	0	90	25	2	0	2	3	4	3	2	1	2	0	100	0	0	0	2	1	2	2	1	1	1	3	2
751	Mathematics	PUI	10	0	40	50	24	2	1	3	3	3	2		1	2	20	50	20	10	0	2	3	3	2	1	1	1	3	3
752	Mathematics	PUI	25	25	25	25	23	2	1			5			2	2	20	80	0	0	0	1	2	2	2	1	1	1	2	2
753	Mathematics	UNI	30	20	15	35	25	2	0	2	3	3	2		1	2	30	60	10	0	0	1	2	1	1	1	1	1	1	1
754	Mathematics	UNI	10	20	10	60	22	2	1	3	3	2	1		1	1	35	50	15	0	0	2	5	3	1	1	1	1	2	2
755	Mathematics	UNI	5	15	0	80	24	2	0	3	3	1	1		1	1	15	60	25	0	0	2	2	3	1	1	2	1	2	2
756	Mathematics	UNI	0	0	20	80	70	5	0	1	2	5			2	2	70	30	0	0	0	1	7	3	2	1	1	1	2	2
757	Mathematics	UNI	0	15	10	75	19	1	1			7			2	2	75	25	0	0	0		5	4	2				2	2
758	Mathematics	UNI	5	5	10	80	70	5	1	2	4	3	3	3	2	2	0	75	15	10	0	2	1	0	3	1	1	2	2	2
759	Mathematics	UNI	0	0	0	100	125	6	0	2	2	1	1		1	1	30	30	40	0	0	1	8	3	2	1	1	2	2	2
760	Mathematics	PUI	10	30	20	40	25	2	1	2	4	2	1		1	1	5	70	15	5	5	1	4	2	1	1	2	2	2	2
761	Mathematics	PUI	5	5	20	70	30	3	1	2	4	1	1		1	1	10	60	15	15	0	2	1	1	2	1	2	2	2	2
762	Mathematics	PUI	20	0	0	80	27	2	1	4	4	2	1		1	1	10	70	5	15	0	2	0	0	1	1	1	2	3	2
763	Mathematics	PUI	15	10	0	75	27	2	1	3	4	2	1		1	1	25	60	15	0	0	2	2	1	2	1	1	1	2	1
764	Mathematics	PUI	10	20	0	70	20	2	1
765	Mathematics	PUI	10	20	20	50	25	2	1	2	4	3	2		1	2	30	60	10	0	0	2	4	4	1	1	1	1	2	2
766	Mathematics	PUI	10	20	60	10	25	2	0	4	3	3	4	1	1	1	0	85	10	5	0	2	0	0	1	1	1	1	2	2
767	Mathematics	PUI	0	40	15	45	23	2	1	3	4	6			2	2	35	55	5	5	0	2	4	1	2	1	1	1	3	2
768	Mathematics	UNI	20	15	20	45	20	2	1																				2	2
769	Mathematics	PUI	20	20	30	30	20	2	1																				1	2
770	Mathematics	UNI	0	0	5	95	80	5	0
771	Mathematics	UNI	0	0	15	85	20	2	0	3	3	1	1		1	1	35	45	10	10	0	2	5	2	2	1	1	1	2	2
772	Mathematics	PUI	10	30	10	50	25	2	0	3	4	2	1		1	1	30	30	30	10	0	2	5	2	1	1	1	1	3	1
773	Mathematics	PUI	0	0	0	100	22	2	0
774	Mathematics	PUI	0	20	0	80	25	2	1	3	4	1	1		1	1	10	40	30	20	0	2	2	0	2	1	1	2	2	2
775	Mathematics	UNI	0	0	0	100	175	6	0	4	2	4	3	1	1	1	0	70	30	0	0	2	0	0	2	1	1	1	2	2
776	Mathematics	UNI	0	0	5	95	23	2	1	3	4	2	3	1	1	1	10	30	10	50	0	2	2	0	1	1	1	1	2	2
777	Mathematics	UNI	10	0	30	60	35	3	0		3	6			2	2	50	50	0	0	0	2	5	4	2				2	2
778	Mathematics	UNI	15	0	10	75	170	6	0	3	3	2	1		1	1	45	35	20	0	0	2	9	3	2	1	1	2	2	2
779	Mathematics	UNI	0	0	50	50	70	5	0																				2
780	Mathematics	UNI					35	3	1
781	Mathematics	UNI	5	5	0	90	30	3	0																				2	2
782	Mathematics	PUI	5	5	10	80	30	3	1																				3	3
783	Mathematics	PUI	20	40	20	20	30	3	1	3	4	1	1		1	1	25	50	25	0	0	2	2	1	1	2	1	1	2	2
784	Mathematics	PUI	0	10	0	90	30	3	1	2	4	1	1		1	1	10	70	20	0	0	2	0		1	1	1	1	2	2
785	Mathematics	PUI
786	Mathematics	UNI	10	50	25	15	35	3	1	2	2	1	1		1	1	30	30	30	10	0	2	3	1	1	1	1	2	1	2
787	Mathematics	UNI
788	Mathematics	UNI	0	5	20	75	13	1	1	2	2	2	1		1	1	60	30	10	0	0	1	7	5	2	1	1	1	3	2
789	Mathematics	UNI	20	20	0	60	35	3	0	1	3	3	2		1	2	60	30	10	0	0	1	7	3	2	1	1	1	2	2
790	Mathematics	UNI	25	25	25	25	30	3	1	4	4	3	2		1	2	10	80	10	0	0	2	0	1	2	1	2	2	2	1
791	Mathematics	UNI	20	0	0	80	32	3	1	3	4	1	1		1	1	20	60	20	0	0	1	3	1	1	2	1	2	2	2
792	Mathematics	PUI	15	5	0	80	30	3	0	2	4	3	2		1	2	15	60	15	10	0	2	2	3	2	1	1	1	3	3
793	Mathematics	PUI					20	2	0
794	Mathematics	PUI	10	0	10	80	30	3	1	3	4	1	1		1	1	20	70	10	0	0	2	1	1	1	1	2	2	2	2
795	Mathematics	PUI	15	5	20	60	25	2	1	3	3	4	3	3	2	2	0	75	20	0	5	2	0	0	2	1	1	1	3	3
796	Mathematics	PUI	10	20	35	35	20	2	1	3	4	3	2		1	2	20	60	20	0	0	2	2	2	1	1	1	1	1	1
797	Mathematics	PUI	50	20	20	10	18	1	1	4	3	3	2		1	2	10	70	20	0	0	2	1	1	2	1	1	1	3	2
798	Mathematics	PUI	10	10	30	50	25	2	1																				2	1
799	Mathematics	PUI	5	15	15	65	28	2	1	3	3	2	1		1	1	10	80	10	0	0	2	0	0	2	1	1	1	2	2
800	Mathematics	PUI	15	35	25	25	28	2	1	4	3	1	1		1	1	10	35	10	45	0	2	2	1	1	1	1	1	2	1
801	Mathematics	PUI	5	30	5	60	24	2	0	2	4	2	1		1	1	30	60	10	0	0	1	1	1	1	1	2	2	1	2
802	Mathematics	PUI	10	15	5	70	30	3	0	3	3	5			2	2	0	85	10	5	0	2	5	3	1	1	1	1	2	2
803	Mathematics	UNI	0	45	20	35	18	1	1	2	4	4	3	1	1	1	0	50	10	40	0	2	0	0	1	1	1	2	1	2
804	Mathematics	UNI	10	10	10	70	25	2	1	4	2	5			2	2	100	0	0	0	0	1	10	8	2	1	1	1	3	3
805	Mathematics	UNI	5	5	15	75	30	3	1
806	Mathematics	UNI	0	60	5	35	29	2	1	1	1	7			2	2	40	60	0	0	0	2	1	1	1	1	1	2	2	2
807	Mathematics	UNI	10	30	15	45	30	3	1	4	2	7			2	2	80	20	0	0	0	2	2	1	2	1	1	1	2	2
808	Mathematics	UNI	20	20	20	40	45	4	1	3	2	3	2		1	2	60	30	10	0	0	2	4	3	1	1	1	1	2	2
809	Mathematics	UNI	10	10	50	30	50	4	0	4	2	4	3	3	2	2	0	100	0	0	0	2	2	0	2	1	1	1	3	3
810	Mathematics	UNI	10	30	20	40	50	4	1	3	1	4	3	3	2	2	0	100	0	0	0	2	0	0	2	1	1	1	3	1
811	Mathematics	UNI	0	0	0	100	50	4	0	1	2	2	1		1	1	0	75	25	0	0	2	0	1	2	1	1	1	3	3
812	Mathematics	UNI	5	25	5	65	40	4	1
813	Mathematics	UNI	10	5	20	65	48	4	0	3	4	4	3	2	1	2	0	80	0	20	0	2	1	1	2	1	1	1	1	2
814	Mathematics	UNI	0	30	10	60	36	3	1	2	4	2	1		1	1	10	70	20	0	0	2	0	0	1	1	1	1	2	2
815	Mathematics	UNI	0	40	0	60	30	3	1	2	3	2	1		1	1	5	70	25	0	0	2	0	0	2	1	1	1	2	2
816	Mathematics	UNI	0	15	75	10	25	2	1	2	3	2	1		1	1	35	55	5	5	0	2	1	2	2	1	1	2	2	1
817	Mathematics	UNI	30	20	0	50	38	3	1																				2	2
818	Mathematics	PUI	15	15	10	60	30	3	1	3	3	3	2		1	2	25	50	25	0	0	2	2	1	2	1	1	2	3	2
819	Mathematics	PUI	0	0	10	90	20	2	0	4	4	1	1		1	1	25	70	5	0	0	2	2	2	2	1	1		2	2
820	Mathematics	UNI	0	0	10	90	65	5	0																				2	1
821	Mathematics	UNI	0	0	0	100	50	4	0	2	3	1	1		1	1	15	70	15	0	0	2	2	1	3	1	1	1	2	2
822	Mathematics	PUI	0	0	5	95	30	3	0	2	4	2	1		1	1	25	50	25	0	0	2	3	4	2	1	1	1	2	1
823	Mathematics	PUI	5	20	5	70	30	3	1	1	4	2	1		1	1	5	30	15	50	0	2	0	0	2	1	1	1	3	3
824	Mathematics	PUI	0	0	50	50	18	1	1	4	4	1	1		1	1	30	50	20	0	0	2	4	4	2	1	1	1	1	2
825	Mathematics	PUI	5	60	10	25	20	2	1	3	2	3	2		1	2	30	50	20	0	0	2	3	0	1	1	1	2	1	3
826	Mathematics	PUI	10	10	30	50	15	1	0	2	3	3	2		1	2	5	70	10	15	0	2	0	1	1	1	1	1	3	2
827	Mathematics	UNI	15	15	50	20	30	3	0	3	2	2	1		1	1	5	60	35	0	0	2	2	1	1	1	1	2	1	1
828	Mathematics	UNI	10	5	20	65	40	4	0
829	Mathematics	UNI
830	Mathematics	UNI	5	0	15	80	35	3	1	4	3	1	1		1	1	30	55	15	0	0	2	1	0	2	1	1	1	2	2
831	Mathematics	UNI	10	0	30	60	40	4	0	2	3	1	1		1	1	40	40	20	0	0	2	4	3	2	1	1	1	2	2
832	Mathematics	PUI	5	40	5	50	20	2	1	3	4	3	3	1	1	1	0	70	15	15	0	2	0	0	2	1	1	1	2	2
833	Mathematics	PUI	5	50	25	20	20	2	1	4	4	2	1		1	1	20	60	20	0	0	1	4	2	1	2	1	2	3	2
834	Mathematics	PUI	10	50	30	10	25	2	1	2	4	2	1		1	1	20	60	20	0	0	2	2	3	1	2	1	2	2	2
835	Mathematics	PUI	5	15	40	40	30	3	1																				2	2
836	Mathematics	PUI	10	10	10	70	30	3	1	3	4	5			2	2	15	75	5	5	0	2	2	3	2	1	1	1	3	3
837	Mathematics	PUI	5	45	0	50	25	2	1	3	4	1	1		1	1	20	70	10	0	0	2	10	0	2	2	1	1	2	2
838	Mathematics	PUI	5	35	10	50	20	2	1	4	4	3	2		1	2	20	60	20	0	0	2	0	2	1	1	1	2	1	2
839	Mathematics	PUI	30	25	25	20	30	3	1	3	4	3	2		1	2	30	60	10	0	0	2	0	1	1	1	1	1	1	2
840	Mathematics	PUI	10	80	10	0	30	3	1	3	4	5			2	2	10	75	10	5	0	2	3	1	1	1	1	2	3	1
841	Mathematics	PUI	0	60	0	40	25	2	1	3	3	1	1		1	1	10	50	10	30	0	2	2	0	2	1	1	2	2	2
842	Mathematics	UNI	0	40	0	60	30	3	1	3	2	3	2		1	2	20	70	10	0	0	2	1	0	1	1	1	1	2	1
843	Mathematics	UNI	0	0	0	100	25	2		2	4	4	3	3	2	2	0	95	5	0	0	2	0	0	1	1	1		2	2
844	Mathematics	UNI	10	0	0	90	150	6	0	1	4	4	4	1	1	1	0	90	10	0	0	2	0	0	2	1	1	1	2	2
845	Mathematics	UNI	0	5	15	80	150	6	0	1	2	4	3	1	1	1	0	90	10	0	0	2	0	0	2	1	1	2	2	2
846	Mathematics	PUI	20	30	10	40	30	3	1
847	Mathematics	PUI	0	40	0	60	32	3	1								0	0	0	0	0								3	2
848	Mathematics	PUI	0	85	10	5	15	1	1	1	2	3	1		1	1	0	70	30	0	0	2	0	0	2	1	1	2	2	2
849	Mathematics	PUI	20	50	5	25	12	1	1	2	4	2	1		1	1	5	70	10	15	0	2	1	0	1	1	1	2	2	2
850	Mathematics	UNI	0	0	5	95	40	4	0
851	Mathematics	UNI	30	5	35	30	36	3	1	4	3	7			2	2	45	50	0	0	5	1	5	2	2	1	1	1	1	1
852	Mathematics	UNI	5	0	5	90	16	1	0	2	2	2	1		1	1	35	40	25	0	0	2	4	5	2	1	1	1	3	3
853	Mathematics	UNI	0	0	0	100	40	4	1																				2	2
854	Mathematics	UNI	20	0	0	80	50	4	0	3	3	7			2	2	45	45	10	0	0	2	2	0	1	1	1	1	1	2
855	Mathematics	UNI	10	10	30	50	25	2	1	4	3	1	1		1	1	0	60	40	0	0	2	3	0	1	1	1	1	2	2
856	Mathematics	UNI	10	5	40	45	25	2	0	1	2	2	1		1	1	20	40	25	15	0	2	1	1	2	1	1	2	3	3
857	Mathematics	UNI	20	5	5	70	34	3	0	2	3	1	1		1	1	15	20	15	50	0	2	2	3	1	1	1	1	2	2
858	Mathematics	PUI	30	20	0	50	12	1	0	2	4	3	2		1	2	15	80	5	0	0	2	1	2	1	1	1	1	3	1
859	Mathematics	PUI	5	5	5	85	15	1	0	1	4	3	2		1	2	25	65	10	0	0	1	2	1	1	1	1	1	3	2
860	Mathematics	UNI	0	0	0	100	45	4	0	4	4	1	3	3	2	2	0	75	25	0	0	2	0	1	2	1	1	1	2	2
861	Mathematics	UNI	30	15	5	50	40	4	1	3	2	4	3	3	2	2	0	80	10	10	0	2	0	0	2	1	1	1	3	2
862	Mathematics	PUI	0	35	40	25	20	2	1	2	4	5			2	2	15	70	15	0	0	2	1	1	2	1	1	1	2	1
863	Mathematics	UNI	20	15	45	20	36	3	1	3	2	3	3	1	1	1	0	50	0	50	0	2	1	0	2		1	2	2	2
864	Mathematics	UNI	10	15	0	75	36	3	0	3	3	3	3	1	1	1	0	50	0	50	0	2	0	0	1	2	2	1	2	2
865	Mathematics	PUI	0	50	10	40	20	2	1	3	4	2	1		1	1	5	50	40	5	0	2	1	0	2	1	1	1	2	2
866	Mathematics	PUI	10	20	0	70	18	1	1		2	1	1		1	1	0	80	15	5	0	2	0	0		1	1	1	2	2
867	Mathematics	PUI	0	40	0	60	20	2	1	4	4	1	1		1	1	0	90	10	0	0	2	1	0	2	1	1	1	2	2
868	Mathematics	PUI	10	65	0	25	20	2	1	2	4	2	1		1	1	10	70	10	10	0	1	4	2	1	2	1	2	2	2
869	Mathematics	UNI	20	50	20	10	35	3	1	2	3	5			2	2	50	50	0	0	0	2	1	1	2	1	1	1	2	2
870	Mathematics	UNI					25	2	1
871	Mathematics	PUI	10	30	5	55	20	2	0
872	Mathematics	PUI	5	5	5	85	18	1	1	4	3	5			2	2	15	80	5	0	0	2	1	1	1	1	1	1	1	1
873	Mathematics	PUI	20	10	10	60	10	1	1	2	4	1	1		1	1	0	90	10	0	0	2	2	2	1	1	1	2	3	2
874	Mathematics	PUI	15	60	15	10	30	3	1	3	3	4	3	2	1	2	0	80	20	0	0	2	0	0	2	1	1	1	1	2
875	Mathematics	PUI	10	15	20	55	37	3	0	3	4	3	2		1	2	35	50	15	0	0	2	4	5	2	1	1	1	2	2
876	Mathematics	PUI	15	15	10	60	35	3	1	3	4	4	3	3	2	2	0	60	30	0	10	2	0	0	2	1	1	1	2	2
877	Mathematics	PUI	10	0	0	90	30	3	1																				3	2
878	Mathematics	PUI	15	0	15	70	25	2	1
879	Mathematics	UNI	0	0	0	100	30	3	0																				2	2
880	Mathematics	UNI	0	0	10	90	35	3	0	3	2	2	1		1	1	40	40	20	0	0	1	6	3	2	1	1	1	1	2
881	Mathematics	UNI	10	40	45	5	30	3	1	2	2	3	2		1	2						1	3	4	1	2	1	2	1	1
882	Mathematics	UNI	15	30	25	30	25	2	1	2	3	2	1		1	1	30	40	30	0	0	1	4	2	1	2	1	1	2	3
883	Mathematics	UNI	5	5	10	80	39	3	1	5	2	1	3	3	2	2	0	100	0	0	0	2	0	0	1	1	1	1	1	2
884	Mathematics	UNI	75	0	10	15	37	3	0	2	3	4	3	3	2	2	0	100	0	0	0	2				1	1	1	3	3
885	Mathematics	UNI	20	10	0	70	38	3	0																				2
886	Mathematics	UNI	20	5	5	70	36	3	1																				2	2
887	Mathematics	UNI	0	0	0	100	26	2	0	2	3	4	3	1	1	1	0	50	25	25	0	1	0	0	2	1	1	2	2	2
888	Mathematics	UNI	5	0	5	90	20	2	1	3	3	6			2	2	65	25	5	5	0	2	2	1	2	1	1	1	3	1
889	Mathematics	UNI	10	0	30	60	11	1	0	3	2	4	3	3	2	2	60	40	0	0	0	2	8	4	2	1	1	1	2	2
890	Mathematics	UNI	5	0	5	90	23	2	0																				3	2
891	Mathematics	UNI	10	10	0	80	25	2	0	4	2	6			2	2	60	30	10	0	0	2	8	3	2	1	1	1	2	2
892	Mathematics	UNI
893	Mathematics	UNI	20	10	20	50	15	1	1	2	2	5			2	2	70	30	0	0	0	2	5	2	2	1	1	1	3	3
894	Mathematics	UNI	0	0	20	80	30	3	0	4	4	4	3	2	1	2	0	70	20	10	0	2	0	0	1	1	1	1	3	3
895	Mathematics	UNI	0	0	0	100	100	6	0																				2	2
896	Mathematics	UNI	40	25	10	25	80	5	0	3	2	6			2	2	40	60	0	0	0	2	6	6	1	1	1	1	2	1
897	Mathematics	UNI	10	0	10	80	65	5	1	3	3	4	3	2	1	2	0	100	0	0	0	2	0	0	2	1	1	1	2	2
898	Mathematics	UNI	0	0	10	90	100	6	0	3	3	4	3	1	1	1	0	70	15	15	0	2	0	0	2	1	1	1	2	2
899	Mathematics	UNI					17	1	0
900	Mathematics	UNI	15	0	10	75	75	5	0	4	3	4	3	1	1	1	0	100	0	0	0	2	0	0	2	1	1	1	2	2
901	Mathematics	PUI	5	5	20	70	28	2	1	4	3	2	1		1	1	5	50	25	0	20	2	0	0	2	1	1	1	2	2
902	Mathematics	UNI	5	10	5	80	48	4	0	2	4	2	3	3	2	2	30	40	15	15	0	2	2	0	1	2	1	2	2	2
903	Mathematics	PUI	5	25	5	65	25	2	1			5			2	2	0	85	15	0	0	2	1	2	2	1	1	1	2	2
904	Mathematics	PUI	10	30	30	30	30	3	1	3	3	2	1		1	1	25	50	25	0	0	2	4	3	2	1	1	1	2	2
905	Mathematics	PUI	10	10	15	65	25	2	1	3	4	3	2		1	2	30	60	10	0	0	2	4	2	2	1	1	1	2	2
906	Mathematics	UNI	0	0	10	90	50	4	1	2	4	4	3	1	1	1	0	75	0	25	0	2	0	0	2	1	1	1	2	2
907	Mathematics	UNI	15	15	0	70	50	4	1	4	3	4	3	1	1	1	0	80	0	20	0	2	2	1	1	1	1	2	2	2
908	Mathematics	UNI	20	10	10	60	24	2	0	4	3	2	3	1	1	1	40	40	5	5	10	2	0	4	2	1	1	1	3	2
909	Mathematics	PUI	15	15	0	70	30	3	1	3	4	1	1		1	1	30	50	10	10	0	2	4	2	1	1	1	1	2	2
910	Mathematics	UNI	20	30	10	40	25	2	1	2	4	2	1		1	1	40	40	20	0	0	1	5	5	1	2	2	2	2	1
911	Mathematics	PUI	5	30	0	65	20	2	0
912	Mathematics	PUI	10	0	20	70	30	3	1	2	4	1	1		1	1	5	85	0	10	0	2	0	0	2	1	1	1	2	2
913	Mathematics	PUI	5	40	5	50	23	2	1	3	4	5			2	2	0	100	0	0	0	2	0	0	1	1	1	2	3	2
914	Mathematics	UNI	10	0	5	85	75	5	0																				2	2
915	Mathematics	UNI	0	0	0	100	25	2	1		1	7			2	2	90	10	0	0	0	1	2	0	1	1	1	1	3	3
916	Mathematics	UNI	50	10	10	30	60	5	0		3	6			2	2	60	30	10	0	0	2	5	3	2	1	1	1	3	1
917	Mathematics	UNI	15	15	10	60	40	4	0																				2	2
918	Mathematics	UNI	0	0	5	95	30	3	0	3	2	1	1		1	1	30	30	30	10	0	1	6	4	2	1	1	1	2	2
919	Mathematics	UNI	15	45	20	20	30	3	0	3	2	4	4	2	1	2	0	80	10	10	0	2	4	1	3	1	1	2	1	2
920	Mathematics	UNI	20	30	25	25	125	6	0		4	4	3	3	2	2	20	50	10	0	20	2	3	0	1	1	1	2	2	3
921	Mathematics	UNI	20	15	15	50	25	2	0	1	2	1	1		1	1	50	25	15	10	0	1	3	3	1	1	1	2	1	2
922	Mathematics	UNI	15	25	35	25	30	3	0	3	2	2	1		1	1	40	40	20	0	0	1	4	3	2	1	1	2	2	2
923	Mathematics	UNI	20	0	20	60	35	3	0	2	3	1	1		1	1	20	30	15	35	0	1	4	3	2	1	1	1	2	2
924	Mathematics	PUI	20	0	40	40	30	3	1																				2	2
925	Mathematics	PUI	5	5	5	85	35	3	0	3	2	3	2		1	2	45	50	5	0	0	1	7	6	2	1	1	1	2	2
926	Mathematics	PUI	15	5	30	50	30	3	1	1	2	1	1		1	1	40	30	30	0	0	2	5	2	2	1	1	1	1	1
927	Mathematics	PUI	0	0	10	90	36	3	0	3	2	1	1		1	1	25	50	25	0	0	2	1	0	1	1	1	1	2	2
928	Mathematics	UNI	15	15	5	65	40	4	1	3	2	3	2		1	2	50	40	10	0	0	1	6	2	2	1	1	1	2	1
929	Mathematics	UNI	0	0	20	80	35	3	1	4	2	3	2		1	2	60	35	5	0	0	1	6	2	2	1	1	1	2	2
930	Mathematics	UNI	0	20	10	70	100	6	0																				2	2
931	Mathematics	UNI	20	10	15	55	23	2	1			4	1		1	1	0	85	10	5	0	2			1	2	1		2	2
932	Mathematics	UNI	0	0	60	40	25	2	0	3	2	1	1		1	1	40	40	10	10	0	2	6	8	2	1	1	1	2	2
933	Mathematics	UNI	5	0	15	80	30	3	0	2	4	1	1		1	1	45	45	10	0	0	2	2	3	2	1	1	1	3	2
934	Mathematics	UNI	0	0	0	100	30	3	0	1	2	1	1		1	1	0	15	0	80	5	2	0	0	2	2	1	1	2	2
935	Mathematics	UNI	20	10	10	60	25	2	1
936	Mathematics	PUI	0	0	0	100	35	3	1	2	4	1	1		1	1	35	55	10	0	0	2	0	0	2	1	1	1	2	2
937	Mathematics	PUI					40	4	0	2	4	2	1		1	1	30	50	20	0	0	2	4	2	2	1	1	2	3	3
938	Mathematics	PUI	10	15	5	70	30	3	1																				2	2
939	Mathematics	PUI	15	10	10	65	32	3	1	3	2	2	1		1	1	20	30	10	40	0	2	2	0	2	1	1	1	2	2
940	Mathematics	PUI	15	40	25	20	25	2	1	4	3	2	3	1	1	1	0	25	0	75	0	2	1	0	1	1	1	2	2	2
941	Mathematics	PUI	0	20	0	80	30	3	1	3	4	3	2		1	2	10	50	30	10	0	2	2	1	3	2	1	1	2	1
942	Mathematics	PUI	5	60	35	0	12	1	1	2	4	2	1		1	1	5	70	5	20	0	2	1	3	3	2	1	1	2	2
943	Mathematics	PUI	15	15	25	45	25	2	0	3	3	3	2		1	2	20	60	20	0	0	2	2	1	2	1	1	1	2	2
944	Mathematics	PUI	20	0	20	60	25	2	1	4	3	1	1		1	1	20	60	20	0	0	2	7	1	1	1	1	1	2	2
945	Mathematics	PUI	15	20	25	40	25	2	0	3	4	3	1		1	1	10	70	20	0	0	2	0	0	1	1	1	1	2	2
946	Mathematics	PUI	15	35	10	40	25	2	1	3	4	1	1		1	1	20	60	20	0	0	2	0	0	2	1	1	1	2	2
947	Mathematics	PUI	10	10	10	70	25	2	1	3	4	2	1		1	1	10	75	15	0	0	2	0	0	2	1	1	1	2	2
948	Mathematics	PUI	0	55	30	15	25	2	1	3	4	1	1		1	1	15	75	10	0	0	1	4	2	1	2	1	1	2	2
949	Mathematics	PUI	0	60	20	20	20	2	1	2	4	2	1		1	1	15	70	15	0	0	2	1	3	1	1	1	1	2	2
950	Mathematics	PUI	10	10	10	70	22	2	1	4	4	1	1		1	1	20	70	10	0	0	2	0	2	2	1	1	1	2	2
951	Mathematics	PUI
952	Mathematics	UNI	5	0	5	90	120	6	0	2	3	4	3	3	2	2	10	80	10	0	0	2	0	3	2	1	1	1	2	2
953	Mathematics	PUI	15	10	5	70	15	1	0	2	4	1	1		1	1						2	0	0	2	1	1	1	2	2
954	Mathematics	PUI	10	15	15	60	25	2	1	4	3	3	2		1	2	0	85	10	5	0	2	0	0	2	1	1	1	2	2
955	Mathematics	UNI					35	3	1
956	Mathematics	UNI	15	40	15	30	35	3	1	2	4	5			2	2	0	100	0	0	0	2	3	3	2	1	1	1	2	2
957	Mathematics	UNI	0	35	10	55	35	3	1
958	Mathematics	UNI	15	20	5	60	35	3	0
959	Mathematics	UNI	0	35	0	65	36	3	1	2	2	2	1		1	1	0	80	20	0	0	2	0	0	2	1	1	1	1	2
960	Mathematics	UNI	0	0	10	90	65	5	0																				2	2
961	Mathematics	UNI	5	0	25	70	100	6	0	2	4	2	3	1	1	1	0	50	25	25	0	2	0	0	2	1	1	2	2	2
962	Mathematics	UNI	5	0	0	95	100	6	0
963	Mathematics	PUI	0	5	15	80	28	2	0	3	4	2	1		1	1	5	80	15	0	0	2	0	0	2	1	1	1	2	2
964	Mathematics	PUI	30	10	30	30	25	2	0	4	4	3	2		1	2	15	50	25	10	0	1	1	1	1	1	1	1	1	2
965	Mathematics	PUI	0	70	0	30	25	2	1	2	4	2	1		1	1	10	70	20	0	0	2	0	1	1	1	1	2	2	2
966	Mathematics	PUI	20	20	20	40	35	3	1	3	4	1	1		1	1	30	50	20	0	0	2	8	2	1	1	1	1	3	3
967	Mathematics	PUI	10	15	5	70	25	2	1	3	4	2	1		1	1	20	40	20	20	0	2	7	1	2	1	1	1	2	2
968	Mathematics	PUI	0	50	0	50	28	2	1																				1	2
969	Mathematics	PUI	10	10	20	60	25	2	1	4	3	1	1		1	1	15	70	15	0	0	2	1	1	2	2	2	1	1	1
970	Mathematics	PUI	0	0	15	85	23	2	0	3	3	1	1		1	1	30	40	20	10	0	2	2	3	2	1	1	2	2	2
971	Mathematics	PUI	0	0	50	50	30	3	1	3	3	1	1		1	1	20	65	10	0	5	2	10	2	1	1	1	2	2	2
972	Mathematics	PUI	15	10	15	60	30	3	1	3	4	4	3	3	2	2	0	90	10	0	0	2	0	0	2	1	1	1	1	2
973	Mathematics	PUI	10	10	25	55	30	3	0
974	Mathematics	PUI	0	5	5	90	30	3	1	4	4	2	1		1	1	35	50	15	0	0	2	1	0	2	1	1	1	2	2
975	Mathematics	PUI	0	0	75	25	30	3	1	1	3	1	1		1	1	0	100	0	0	0	2	4	1	1	1	1	1	2	2
976	Mathematics	PUI	5	5	10	80	20	2	1	3	3	2	1		1	1	20	60	20	0	0	2	0	1	2	1	1	1	2	2
977	Mathematics	PUI	10	5	10	75	30	3	0	1	4	5			2	2	20	60	20	0	0	2	5	2	2	1	1	1	1	2
978	Mathematics	PUI	5	5	10	80	30	3	1	2	3	5			2	2	0	90	10	0	0	2	1	0	2	1	1	1	3	3
979	Mathematics	PUI	0	15	10	75	35	3	1	2	3	3	2		1	2	45	45	10	0	0	1	10	6	2	1	1	1	2	2
980	Mathematics	PUI	10	0	0	90	25	2	0	2	4	2	1		1	1	10	90	0	0	0	2	1	2	2	1	1	1	2	2
981	Mathematics	UNI	5	0	5	90	32	3	1	2	4	2	1		1	1	10	80	10	0	0	2	2	1	1	1	1	1	2	2
982	Mathematics	UNI	15	50	15	20	32	3	0	3	4	1	1		1	1	25	50	25	0	0	2	5	4	2	1	1	1	1	2
983	Mathematics	UNI	10	60	15	15	32	3	1	2	4	1	1		1	1	20	60	20	0	0	2	3	4	1	2		2	2	3
984	Mathematics	UNI	25	40	15	20	30	3	1	3	4	1	1		1	1	40	40	20	0	0	2	3	0	1	1	1	1	2	2
985	Mathematics	UNI	10	15	5	70	34	3	0	2	3	4	3	2	1	2	20	70	10	0	0	2	1	2	2	1	1	1	2	2
986	Mathematics	UNI	20	15	5	60	32	3	0	3	4	2	1		1	1	20	65	15	0	0	2	1	3	2	1	1	1	2	2
987	Mathematics	PUI	0	0	10	90	28	2	0	4	4	1	1		1	1	0	0	0	0	0	2	0	0	2	1	1	1	2	2
988	Mathematics	PUI	15	15	20	50	20	2	1	4	3	5	2		1	2	45	45	10	0	0	2	6	3	2	2	1	1	1	1
989	Mathematics	PUI	10	10	40	40	25	2	1			1	3				0	0	0	0	0								2	2
990	Mathematics	PUI	30	50	0	20	30	3	0	3	4	3	2		1	2	20	60	20	0	0	2	2	2	1	1	1	1	3	2
991	Mathematics	PUI	10	40	10	40	30	3	0	2	3	2	1		1	1	15	65	15	5	0	2	0	1	1	1	1	2	2	2
992	Mathematics	UNI	20	50	20	10	45	4	1
993	Mathematics	UNI	15	15	0	70	45	4	1	2	4	3	2		1	2	45	45	10	0	0	1	8		2	1	1	1	1	2
994	Mathematics	UNI	10	5	0	85	90	5	0	4	2	7			2	2	50	50	0	0	0	2	2	1	2	1	1	1	2	2
995	Mathematics	UNI	0	10	0	90	50	4	0	4	1	7			2	2	50	30	0	0	20	2	3	1	2	1	1	1	3	2
996	Mathematics	UNI	10	10	40	40	88	5	0	3	3	4	3	1	1	1	0	90	10	0	0	2	0	0	2	1	1	2	2	2
997	Mathematics	UNI	5	0	0	95	100	6	0	3	3	3	3	3	2	2	80	20	0	0	0	1	2	3	2	1	1	1	3	1
998	Mathematics	UNI	5	5	10	80	36	3	0																				2	2
999	Mathematics	UNI	5	0	15	80	35	3	0	2	4	4	3	3	2	2	0	80	20	0	0	2	0	0	2	1	1	1	2	2
1000	Mathematics	UNI	5	5	10	80	30	3	0	2	2	1	1		1	1	30	50	20	0	0	2	10	8	2	1	1	1	2	2
1001	Mathematics	UNI	20	10	5	65	35	3	0	3	2	6			2	2	25	70	0	5	0	2	5	2	2	1	1	1	2	1
1002	Mathematics	UNI	20	20	20	40	24	2	0	1	4	5			2	2	0	100	0	0	0	2	6	2	1	2	2	2	3	3
1003	Mathematics	UNI	10	55	20	15	36	3	1	3	2	1	1		1	1	25	65	10	0	0	2	4	5	2	1	1	1	2	2
1004	Mathematics	UNI	5	45	15	35	36	3	1
1005	Mathematics	UNI	5	10	10	75	35	3	1	2	2	1	1		1	1	20	60	20	0	0	2	0	0	1	1	1	2	2	2
1006	Mathematics	UNI	0	70	0	30	200	6	0	4	3	2	1		1	1	30	60	10	0	0	2	3	2	3	1	1	1	2	2
1007	Mathematics	UNI	10	0	0	90	33	3	1	2	4	1	1		1	1	20	60	20	0	0	1	2	3	2	1	1	1	2	2
1008	Mathematics	PUI	10	25	50	15	15	1	1	3	3	1	1		1	1	25	40	10	25	0	1	4	1	2	1	1	2	1	2
1009	Mathematics	PUI	10	0	40	50	18	1	1	3	3	1	1		1	1	10	65	20	5	0	2	2	0	1	2	2	1	2	2
1010	Mathematics	UNI	0	0	0	100	13	1	0	1	1	7			2	2	0	100	0	0	0	2	2	0	2	1	1	1	2	1
1011	Mathematics	UNI	10	10	30	50	25	2	1			7			2	2	50	45	5	0	0	2	2	2	2	1	1	1	1	2
1012	Mathematics	UNI	10	25	20	45	30	3	1	3	3	4	3	1	1	1	0	75	15	10	0	2	1	0	1	1	1	2	1	2
1013	Mathematics	UNI	10	15	15	60	20	2	1	3	3	7			2	2	0	85	5	5	5	2	0	0	3	1	1	1	3	1
1014	Mathematics	UNI	20	20	10	50	28	2	1		2	4	3	3	2	2	0	5	5	85	5	2	2	0	1	1	1	1	1	1
1015	Mathematics	UNI	10	0	0	90	400	6	0	4	2	4	3	3	2	2	0	50	35	15	0	2	0	0	2	1	1	1	2	2
1016	Mathematics	PUI	10	10	5	75	28	2	0	2	3	3	2		1	2	10	75	5	5	5	2	0	0	1	1	1	1	1	1
1017	Mathematics	UNI
1018	Mathematics	UNI	20	60	10	10	45	4	1	4	4	3	3	2	1	2	0	65	35	0	0	2	0	0	1	2	1	1	1	1
1019	Mathematics	UNI	10	75	5	10	45	4	0	1	2	1	1		1	1	40	40	10	10	0	2	2	1	2	1	1	1	2	1
1020	Mathematics	UNI	15	55	5	25	55	4	1	2	2	3	3	2	1	2	0	60	40	0	0	2	0	0	2	1	1	1	2	2
1021	Mathematics	UNI	10	75	5	10	43	4	1	4	3	3	3	1	1	1	0	75	20	5	0	2	0	0	2	1	1	1	3	3
1022	Mathematics	UNI	10	0	10	80	40	4	0	2	2	3	2		1	2	65	20	15	0	0	1	7	3	2	1	1	1	2	2
1023	Mathematics	UNI	20	30	30	20	40	4	1	3	4	4	3	2	1	2	0	75	25	0	0	2	0	0	2	1	1	2	2	1
1024	Mathematics	UNI	0	0	25	75	42	4	0	3	3	3	2		1	2	40	40	20	0	0	2	6	6	2	1	1	2	2	2
1025	Mathematics	UNI	10	0	10	80	82	5	0
1026	Mathematics	UNI	0	5	45	50	40	4	0	2	2	3	2		1	2	20	60	20	0	0	2	5	4	2	1	1	1	2	2
1027	Mathematics	UNI	10	0	10	80	45	4	1	4	3	1	1		1	1	20	70	10	0	0	2	1	0	1	1	1	1	2	2
1028	Mathematics	UNI	20	10	10	60	30	3	1	2	3											1	4	4	2	1	1	1	3	2
1029	Mathematics	UNI	5	15	5	75	38	3	1	2	4	2	1		1	1	30	60	10	0	0	2	4	1	2	1	1	1	2	2
1030	Mathematics	PUI	10	35	35	20	20	2	1	3	4	1	1		1	1	15	50	25	10	0	2	0	0	2	2	1	1	2	2
1031	Mathematics	PUI	10	45	5	40	23	2	1	3	4	3	2		1	2	10	70	20	0	0	2	0	0	3	1	2	2	2	2
1032	Mathematics	PUI					28	2	1
1033	Mathematics	PUI	10	10	0	80	25	2	1	3	4	1	1		1	1	20	60	10	10	0	2	1	1	1	1	1	1	2	2
1034	Mathematics	PUI	10	5	0	85	22	2	1	4	3	5			2	2	20	70	10	0	0	2	5	2	2	1	1	1	3	3
1035	Mathematics	PUI	10	20	10	60	25	2	0			5			2	2	5	90	5	0	0	2	1	1	2	1	1	1	2	2
1036	Mathematics	UNI	5	15	5	75	42	4	1	3	3	2	1		1	1	30	40	30	0	0	2	1	2	1	2		2	2	2
1037	Mathematics	UNI	10	10	20	60	30	3	1
1038	Mathematics	UNI	10	25	0	65	40	4	1	2	2	2	1		1	1	40	40	20	0	0	1	7	4	2	1	1	1	3	3
1039	Mathematics	UNI	15	10	5	70	35	3	1
1040	Mathematics	UNI	0	5	5	90	45	4	1	2	4	2	1		1	1	40	40	20	0	0	2	1	2	2	1	1	1	2	2
1041	Mathematics	UNI	5	20	0	75	40	4	1	4	3	4	3	3	2	2	0	100	0	0	0	2	0	0	2	1	1	1	3	3
1042	Mathematics	UNI	0	20	40	40	42	4	1
1043	Mathematics	UNI	20	5	10	65	40	4	1
1044	Mathematics	UNI	0	0	0	100	35	3	1	3	3	3	2		1	2	45	45	10	0	0	2	5	4	2	1	1	1	3	3
1045	Mathematics	UNI	30	20	10	40	200	6	0		1	6			2	2	80	20	0	0	0	2	8	4	1	1	1	1	2	2
1046	Mathematics	UNI	5	5	20	70	220	6	0	3		3	3	2	1	2	0	35	5	60	0	1	2	2	1	1	2	2	2	2
1047	Mathematics	UNI	10	15	15	60	240	6	0	2	1	4	3	1	1	1	10	15	25	50	0	1	0	0	1	1	2	2	1	1
1048	Mathematics	UNI	0	0	0	100	150	6	0
1049	Mathematics	UNI	10	30	25	35	180	6	0	1		3	3	1	1	1	30	30	20	20	0	1		1	1	1	2	2	1	1
1050	Mathematics	UNI	0	0	0	100	200	6	0	1	2	6			2	2	50	50	0	0	0	2	7	7	2	1	1	1	2	1
1051	Mathematics	UNI	10	20	20	50	45	4	1
1052	Mathematics	UNI	30	50	10	10	60	5	0	2	2	2	1		1	1	40	30	30	0	0	2	2	3	1	1	1	1	2	2
1053	Mathematics	PUI	20	20	10	50	5	1	1	2	4	3	2		1	2	20	70	10	0	0	2	3	2	1	1	2	2	2	1
1054	Mathematics	PUI	10	10	50	30	25	2	1	2	2	2	1		1	1	10	80	10	0	0	2	0	0	2	1	1	1	2	2
1055	Mathematics	PUI	10	0	40	50	30	3	0	3	4	1	1		1	1	25	25	10	40	0	2	4	3	2	1	1	2	2	2
1056	Mathematics	UNI	30	0	0	70	20	2	1	3	2	1	1		1	1	10	75	10	5	0	2	0	0	2	2	2	2	2	2
1057	Mathematics	PUI	5	5	30	60	25	2	1	2	4	2	1		1	1	25	60	15	0	0	2	4	4	2	1	1	1	2	2
1058	Mathematics	PUI	5	10	5	80	15	1	1																				1	1
1059	Mathematics	PUI	20	20	20	40	10	1	1	3	2	2	4	1	1	1	5	50	15	20	10	2	2	1	2	1	1	1	1	2
1060	Mathematics	UNI					37	3	0
1061	Mathematics	UNI	15	0	0	85	25	2	0	4	2	6			2	2	50	50	0	0	0	2	1	2	2	1	1	1	1	1
1062	Mathematics	UNI	0	25	0	75	33	3	1	3	1	6			2	2	60	40	0	0	0	2	4	1	2	1	1	1	3	3
1063	Mathematics	UNI	15	10	15	60	35	3	0			7			2	2	75	25	0	0	0	2	0	0	2	1	1	1	3	3
1064	Mathematics	UNI	5	10	0	85	30	3	0	2	2	2	1		1	1	30	50	20	0	0	2	5	5	2	1	1	1	2	2
1065	Mathematics	UNI	10	40	30	20	35	3	1	2	3	3	2		1	2	40	40	10	10	0	1	4	3	1	2	1	2	1	2
1066	Mathematics	PUI	0	15	10	75	20	2	1	3	4	3	1		1	1	5	75	15	5	0	2	2	0	2	1	1	1	2	2
1067	Mathematics	UNI	0	10	20	70	100	6	0	2	4	4	3	1	1	1	0	90	10	0	0	2	0	0	2	1	1	1	2	2
1068	Mathematics	UNI	5	10	15	70	105	6	0	2	2	4	3	1	1	1	0	85	15	0	0	2	2	0	2	1	2	1	2	2
1069	Mathematics	UNI	5	20	30	45	105	6	0	2	4	4	3	1	1	1	0	85	15	0	0	2	3	0	1	1	1	1	1	1
1070	Mathematics	UNI	0	0	10	90	30	3	0																				2	2
1071	Mathematics	UNI	10	50	30	10	40	4	1	4	2	7			2	2	10	25	0	0	65	2	1	0	1	2	2	1	1	1
1072	Mathematics	UNI	25	50	20	5	40	4	1	5	1	5			2	2	0	70	30	0	0	1	0	0	1	1	2	2	1	1
1073	Mathematics	UNI	10	40	25	25	40	4	1			7			2	2	75	25	0	0	0	2	4	2	1	1	2	2	1	1
1074	Mathematics	UNI	5	55	25	15	40	4	1
1075	Mathematics	UNI	10	30	30	30	40	4	1	3	1	3	3	1	1	1	0	100	0	0	0	2	2	3	1	1	1	1	1	1
1076	Mathematics	UNI	5	0	5	90	30	3	0	3	2	7			2	2	25	50	0	25	0	1	1	1	2	1	1	1	3	3
1077	Mathematics	UNI	15	50	25	10	40	4	1			7			2	2	0	0	0	0	0	2	3	0	1	2	1	2	1	1
1078	Mathematics	UNI	15	10	30	45	15	1	1	4	2	4	3	3	2	2	0	100	0	0	0	2	0	0	2	1	1	1	3	2
1079	Mathematics	UNI	20	15	5	60	45	4	1		2	7			2	2	50	50	0	0	0	2	0	0	2	1	1	1	2	2
1080	Mathematics	UNI	20	20	50	10	30	3	1	1	1	1	1		1	1	0	0	0	0	0	2	3		1				2	2
1081	Mathematics	UNI	25	25	10	40	40	4	1	1	2	7			2	2	90	10	0	0	0	2	1	0	2	1	1	1	2	2
1082	Mathematics	UNI	5	5	0	90	38	3	1			4	3	3	2	2	0	100	0	0	0	2	0	0	2	1	1	1	3	3
1083	Mathematics	UNI	20	40	20	20	35	3	1	3	3	7			2	2	10	60	10	10	10	2	0	1	3	1	1	1	1	1
1084	Mathematics	UNI	70	10	15	5	20	2	1
1085	Mathematics	PUI	0	25	0	75	18	1	1	3	4	1	1		1	1	15	80	5	0	0	2	0	4	2	1	1	1	2	2
1086	Mathematics	PUI	15	15	20	50	25	2	0	3	3	3	1		1	1	20	60	20	0	0	2	1	2	2	1	1	1	2	2
1087	Mathematics	PUI	10	10	40	40	20	2	1	3	4	1	1		1	1	20	75	5	0	0	2	2	1	2	1	1	2	2	2
1088	Mathematics	PUI	0	5	10	85	12	1	0	2	3	1	1		1	1	5	70	5	20	0	2	0	0	2	1	1	2	2	2
1089	Mathematics	UNI	10	10	30	50	35	3	0	1	4	4	3	1	1	1	0	80	5	15	0	2	0	0	2	1	1	1	1	1
1090	Mathematics	UNI	5	20	60	15	28	2	0	3	4	3	2		1	2	35	50	15	0	0	2	4	6	1	1	1	2	2	2
1091	Mathematics	UNI	10	35	5	50	25	2	1	4	4	2	1		1	1	35	40	15	5	5	2	5	3	2	1	1	2	2	2
1092	Mathematics	PUI	10	5	35	50	42	4	1	3	3	3	4	3	2	2	30	40	20	10	0	2	2	1	2	1	1	1	1	2
1093	Mathematics	PUI	0	0	0	100	30	3	1	2	3	2	4	1	1	1	30	50	20	0	0	2	0	3	2	1		1	2	2
1094	Mathematics	PUI	0	0	10	90	25	2	1	3	2	2	1		1	1	20	50	15	10	5	2	2	2	1	1	1	2	2	2
1095	Mathematics	UNI	15	0	5	80	40	4	0	1	2	2	1		1	1	10	80	10	0	0	2	0	0	2	1	1	1	2	2
1096	Mathematics	UNI	0	0	15	85	25	2	0	3	3	4	3	3	2	2	0	100	0	0	0	2	2	1	2	1	1	1	3	2
1097	Mathematics	UNI	0	0	5	95	30	3	1	3	3	3	3	3	2	2	0	90	10	0	0	2	2	1	2	1	1	1	1	1
1098	Mathematics	PUI	15	0	15	70	35	3	1	3	3	2	1		1	1	20	30	20	30	0	1	4	2	1	1	1	1	3	3
1099	Mathematics	PUI	15	5	60	20	32	3	0																				1	2
1100	Mathematics	PUI	5	70	10	15	25	2	1	3	2	3	2		1	2						2	9	5	2	2	1	1	2	2
1101	Mathematics	PUI	0	85	10	5	25	2	1	3	4	1	1		1	1	40	40	20	0	0	2		5	3	2	1	1	2	2
1102	Mathematics	PUI	10	35	10	45	25	2	1	2	4	2	1		1	1	20	65	15	0	0	2	1	0	2	1	1	2	3	2
1103	Mathematics	PUI	0	75	10	15	25	2	1	2	4	1	1		1	1	30	60	10	0	0	2	3	3	2	1	1	1	2	2
1104	Mathematics	PUI	10	5	15	70	25	2	1	2	3	1	1		1	1	25	55	10	10	0	2	0	0	2	1	1	1	2	2
1105	Mathematics	PUI	15	35	10	40	25	2	1	3	4	2	1		1	1	10	40	10	40	0	1	2	2	2	1	1	1	2	2
1106	Mathematics	PUI	15	0	75	10	50	4	0	1	2	3	3	1	1	1	0	95	5	0	0	2	0	0	2	1	1	2	2	2
1107	Mathematics	PUI	20	30	0	50	25	2	0	3	4	2	4	3	2	2	10	75	15	0	0	2	1	0	1	1	1	1	2	2
1108	Mathematics	PUI	5	30	5	60	27	2	1	3	4	1	4	3	2	2	5	85	10	0	0	2	2	0	1	1	1	1	2	2
1109	Mathematics	PUI	0	0	50	50	25	2	1	3	4	1	4	3	2	2	5	45	5	45	0	2	2	0	2	1	1	1	2	2
1110	Mathematics	PUI	0	25	0	75	50	4	0	5	4	4	3	1	1	1	0	75	25	0	0	2	0	0	2	1	1	2	2	2
1111	Mathematics	UNI	10	20	20	50	35	3	1	3	4	2	1		1	1	25	50	25	0	0	1	2	0	1	2	1	2	2	2
1112	Mathematics	PUI	15	35	20	30	26	2	1	3	4	2	2		1	2	15	60	25	0	0	2	4	2	1	1	1	2	3	2
1113	Mathematics	PUI	20	30	30	20	25	2	1	3	4	4	3	3	2	2	0	90	10	0	0	2	1	1	1	1	1	1	1	2
1114	Mathematics	PUI	5	10	5	80	25	2	1	3	4	1	1		1	1	5	70	10	10	5	2	0	0	2	1	1	1	2	2
1115	Mathematics	PUI	20	0	10	70	25	2	1	3	4	1	1		1	1	25	55	20	0	0	2	0	9	2	1	1	1	2	2
1116	Mathematics	PUI	0	5	15	80	25	2	0	2	4	2	1		1	1	25	50	25	0	0	2	0		2	1	1	2	2	2
1117	Mathematics	PUI	10	50	15	25	25	2	0	3	4	2	1		1	1	20	75	5	0	0	2	0	0	2	1	1	1	1	1
1118	Mathematics	UNI	0	0	10	90	80	5	0	2	3	1	1		1	1	40	30	30	0	0	2	1	1	2	1	1	1	2	2
1119	Mathematics	UNI	20	10	10	60	4	1	0	2	3	5			2	2	30	40	20	0	10	2	3	1	2	1	1	1	2	1
1120	Mathematics	UNI	0	0	0	100	75	5	0	2	4	2	1		1	1	40	40	20	0	0	2	1	1	1	1	1	1	2	1
1121	Mathematics	PUI	20	20	10	50	20	2	0	3	1	4	3	3	2	2	0	75	0	25	0	2	0	0	1	2	1	2	1	2
1122	Mathematics	PUI	10	40	0	50	25	2	1	4	4	2	1		1	1	20	60	20	0	0	2	2	3	2		1	2	3	2
1123	Mathematics	PUI	0	50	0	50	20	2	1	2	4	2	1		1	1	20	60	20	0	0	2	2	1	2	1	1	2	2	2
1124	Mathematics	PUI	25	35	25	15	25	2	1	2	3	3	3	3	2	2	20	40	30	10	0	2	10	5	1	2	2	1	1	1
1125	Mathematics	PUI	100	0	0	0	33	3	0	2	4	4	3	2	1	2	30	60	10	0	0	2	2	1	3	1	1	1	2	2
1126	Mathematics	PUI	5	5	5	85	40	4	0	4	3	4	3	2	1	2	30	60	10	0	0	2	0	0	2	1	1	1	3	1
1127	Mathematics	UNI	25	25	25	25	29	2	0	4	3	1	1		1	1	30	40	30	0	0	1	2	1	1	1	1	1	2	2
1128	Mathematics	UNI	10	30	10	50	45	4	0	2	2	3	3	1	1	1	0	95	5	0	0	2	0	0	3	2	2	2	3	2
1129	Mathematics	UNI	10	20	10	60	50	4	0	2	4	2	3	1	1	1	0	90	5	5	0	2	1	0	1	1	1	1	2	2
1130	Mathematics	UNI	10	10	40	40	45	4	0
1131	Mathematics	PUI	15	15	20	50	25	2	1	3	4	1	1		1	1	10	60	10	20	0	2	0	0	2	1	1	1	1	2
1132	Mathematics	PUI	20	5	5	70	7	1	1	5	3	1	3	3	2	2	0	100	0	0	0	2	0	0	2	1	1	1	2	2
1133	Mathematics	PUI	10	50	10	30	25	2	1	3	4	2	1		1	1	20	50	30	0	0	2	5	2	2	2	1	2	2	2
1134	Mathematics	PUI	0	35	5	60	30	3	1	4	3	1	1		1	1	5	85	10	0	0	2	1	1	2	1	1	1	3	3
1135	Mathematics	PUI	5	15	40	40	25	2	1	3	4	3	2		1	2	20	50	30	0	0	2	1	1	2	1	1	1	1	1
1136	Mathematics	PUI	5	10	25	60	25	2	1	2	4	3	2		1	2	10	70	20	0	0	2	1	0	2	1	1	1	1	1
1137	Mathematics	PUI	20	0	30	50	35	3	1	1	4	2	1		1	1	30	40	30	0	0	2	1	2	1	1	1	1	2	2
1138	Mathematics	PUI	15	40	10	35	22	2	1		4	3	2		1	2	40	40	5	15	0	2	4	4	2	1	1	1	1	2
1139	Mathematics	PUI	10	15	0	75	35	3	1	3	4	5			2	2	0	80	10	10	0	2	0	2	2	1	1	1	3	3
1140	Mathematics	PUI	15	5	0	80	25	2	0	2	4	2	1		1	1	20	70	10	0	0	2	3	4	2	1		1	2	2
1141	Mathematics	PUI	5	0	0	95	20	2	0	3	4	2	1		1	1	5	65	20	10	0	2	1	0	2	1	1	1	2	2
1142	Mathematics	PUI	0	50	30	20	25	2	0	3	3	4	3	1	1	1	5	80	15	0	0	2	1	0	1	1	1	2	2	2
1143	Mathematics	UNI	0	10	20	70	30	3	1	3	3	4	3	1	1	1	0	80	10	10	0	2	0	0	2	1	1	1	1	2
1144	Mathematics	UNI
1145	Mathematics	UNI	20	25	5	50	30	3	1	2	4	3	3	2	1	2	0	65	35	0	0	2	2		2	1	1	1	2	2
1146	Mathematics	UNI	0	5	0	95	28	2	1
1147	Mathematics	UNI	0	25	0	75	25	2	1	3	3	4	3	2	1	2	0	70	30	0	0	2	2	3	1	1	1	1	3	3
1148	Mathematics	UNI	5	0	5	90	28	2	0	2	2	4	3	1	1	1	0	50	0	0	50	2	0	0	2	1	1	1	3	2
1149	Mathematics	UNI	0	10	25	65	30	3	0	2	4	3	2		1	2	35	60	5	0	0	2	3	2	2	1	1	1	2	2
1150	Mathematics	PUI	10	0	15	75	15	1	1	3	3	2	1		1	1	0	80	10	0	10	2		0	2	1	1	1	2	2
1151	Mathematics	PUI	15	15	15	55	10	1	1	3	4	1	1		1	1	5	45	50	0	0	2	0	0	1	1	1	2	2	2
1152	Mathematics	PUI	0	35	5	60	28	2	1	2	4	2	1		1	1	5	60	10	25	0	2	1	1	2	1	1	1	1	2
1153	Mathematics	PUI	0	20	5	75	25	2	1	3	3	3	2		1	2	15	70	15	0	0	2	0	0	2	1	1	1	2	2
1154	Mathematics	PUI	0	0	20	80	25	2	1	4	2	1	4	3	2	2	0	90	0	0	10	2	1	0	1	1	1	1	2	2
1155	Mathematics	PUI	0	0	0	100	20	2	1	4	4	2	1		1	1	5	75	15	0	5	2	2	1	1	1	1	1	3	2
1156	Mathematics	PUI	25	0	0	75	25	2	0	4	4	1	1		1	1	10	25	15	50	0	2	0	0	1	1	1	1	2	2
1157	Mathematics	PUI					23	2	1	4	4	1	1		1	1	5	70	20	5	0	2	1	0	1	1	1	1	2	2
1158	Mathematics	PUI
1159	Mathematics	PUI	0	80	0	20	25	2	1	3	3	1	1		1	1	5	90	5	0	0	2	2	1	2	2	2	1	2	2
1160	Mathematics	PUI	0	0	50	50	15	1	1	1	4	1	1		1	1	20	75	5	0	0	2	4	2	2	2	1	1	2	2
1161	Mathematics	UNI	0	25	25	50	60	5	1	2	1	2	1		1	1	0	0	0	0	0	1	8	6	2	1	1	1	2	2
1162	Mathematics	UNI	0	40	10	50	50	4	1			4	3	2	1	2	0	90	10	0	0	2	0	3	2	2	1	1	3	1
1163	Mathematics	UNI	10	10	10	70	60	5	0	3	4	4	3	1	1	1	5	75	10	10	0	2	1	2	2	1	1	1	2	2
1164	Mathematics	UNI	15	30	0	55	39	3	1	2	4	4	3	3	2	2	0	100	0	0	0	2	0	0	2	1	1	1	2	2
1165	Mathematics	UNI	15	0	5	80	64	5	1	2	2	2	1		1	1	15	45	25	10	5	2	7	2	1	2	1	2	2	2
1166	Mathematics	UNI	0	0	0	100	19	1	1	3	2	2	1		1	1	45	35	20	0	0	2	2	2	2	1	1	1	2	2
1167	Mathematics	PUI	25	25	0	50	33	3	1	2	3	3	2		1	2	15	70	15	0	0	2	4	0	1	1	1	1	2	2
1168	Mathematics	PUI	0	5	0	95	25	2	1	1	3	2	1		1	1	25	50	25	0	0	2	4	3	2		1	2	3	1
1169	Mathematics	PUI	15	5	0	80	24	2	0
1170	Mathematics	PUI	10	60	10	20	24	2	1	2	3	2	1		1	1	5	70	10	15	0	2	2	0	1	1	1	2	2	2
1171	Mathematics	PUI	20	20	20	40	24	2	0	3	4	1	1		1	1	5	60	35	0	0	2	3	0	2	1	1	2	1	2
1172	Mathematics	PUI	20	0	5	75	24	2	0	3	4	3	2		1	2	5	70	15	10	0	2	1	3	2	1	1	1	2	2
1173	Mathematics	PUI	0	50	10	40	24	2	0	4	4	2	1		1	1	5	60	20	15	0	2	2	0	2	1	1	2	2	1
1174	Mathematics	PUI	10	60	0	30	22	2	1	4	4	2	1		1	1	20	50	30	0	0	1	5	2	2	1	1	2	2	2
1175	Mathematics	PUI	0	25	0	75	20	2	1																				2	2
1176	Mathematics	PUI	5	10	20	65	25	2	1	1	3	4	3	1	1	1	0	90	10	0	0	2	2	0	2	1	1	1	2	2
1177	Mathematics	UNI	0	15	15	70	24	2	1	3	3	1	1		1	1	5	85	10	0	0	2	3	0	2	1	1	1	2	2
1178	Mathematics	UNI	5	0	20	75	25	2	1	1	3	2	1		1	1	30	60	10	0	0	2	1	0	1	1	1	2	2	2
1179	Mathematics	PUI	15	5	20	60	30	3	1	4	4	1	1		1	1	0	75	10	15	0	2	0		2	1	1	1	2	2
1180	Mathematics	UNI	25	25	25	25	25	2	0	3	4	1	1		1	1	25	60	15	0	0	2	1	2	1	1	1	1	2	2
1181	Mathematics	UNI	10	30	30	30	50	4	1	3	3	1	1		1	1	35	35	15	15	0	1	4	2	1	2	1	1	2	2
1182	Mathematics	UNI	75	10	0	15	15	1	1																				2
1183	Mathematics	UNI	20	10	20	50	25	2	1	3	4	4	3	2	1	2	0	90	5	0	5	2	0	0	2	1	1	1	1	1
1184	Mathematics	UNI	10	50	30	10	30	3	0	2	2	2	1		1	1	15	80	0	5	0	2	2	3	1	1	1	1	1	2
1185	Mathematics	UNI	5	5	5	85	28	2	1	3	2	1	1		1	1	10	70	20	0	0	2	3	4	1	1	1	1	3	2
1186	Mathematics	UNI	0	30	0	70	22	2	1	2	2	1	1		1	1	0	80	20	0	0	2	0	0	2	2	1	1	2	2
1187	Mathematics	UNI	20	50	20	10	25	2	1	5	2	7			2	2	50	40	10	0	0	2	10	3	1	2	1	1	1	1
1188	Mathematics	PUI	10	10	10	70	24	2	0	4	4	2	1		1	1	40	40	20	0	0	2	3	6	2	1	1	2	3	3
1189	Mathematics	PUI	10	10	10	70	25	2	1	2	4	2	1		1	1	35	40	15	10	0	2	5	5	3	1	1	1	2	2
1190	Mathematics	PUI	25	5	0	70	40	4	0	2	3	2	4	3	2	2	5	85	10	0	0	2	0		1	1	1	1	1	2
1191	Mathematics	UNI	0	20	40	40	30	3	1	4	2	3	2		1	2	50	35	15	0	0	2	6	2	2	1	1	2	3	2
1192	Mathematics	UNI	25	25	15	35	35	3	1	2	4	4	3	1	1	1	0	85	0	15	0	2	0	1	2	2	1	1	1	2
1193	Mathematics	UNI	20	10	0	70	35	3	1	3	3	4	3	1	1	1	0	80	20	0	0	2	1	0	2	1	1	2	2	2
1194	Mathematics	UNI	35	5	20	40	35	3	1		3	4	3	2	1	2	0	100	0	0	0	2			1	1	1	1	2	2
1195	Mathematics	PUI	55	25	10	10	15	1	1	3	4	1	1		1	1	15	60	5	0	20	2	2	3	3	1	1	1	3	3
1196	Mathematics	PUI	25	15	0	60	12	1	1																				2	2
1197	Mathematics	UNI	10	10	10	70	8	1	1	4	3	6			2	2	60	40	0	0	0	2	7	3	2	1	1	1	3	2
1198	Mathematics	UNI	0	0	20	80	38	3	1	2	3	4	3	1	1	1	0	80	15	0	5	2	0	0	2	2	2	2	2	2
1199	Mathematics	UNI	25	5	30	40	34	3	0	3	3	2	3	1	1	1	50	30	20	0	0	1	5	3	2	1	1	1	2	3
1200	Mathematics	PUI	5	15	20	60	24	2	1	4	2	3	3	1	1	1	0	100	0	0	0	2	0	0	1	1	1	1	2	2
1201	Mathematics	UNI	20	0	40	40	20	2	1	4	2	6			2	2	50	50	0	0	0	2	8	5	2	2	1	1	2	3
1202	Mathematics	UNI	5	5	10	80	25	2	0	3	4	6			2	2	60	40	0	0	0	2	3		2	1	1	1	2	2
1203	Mathematics	UNI	50	0	10	40	17	1	1
1204	Mathematics	UNI	10	0	0	90	20	2	0	1	4	5			2	2	0	100	0	0	0	2	0	0	2	1	1	1	1	2
1205	Mathematics	UNI	10	35	5	50	50	4	0	1	3	4	3	2	1	2	0	80	20	0	0	2	1	0	1	1	2	1	2	2
1206	Mathematics	UNI					300	6	0
1207	Mathematics	UNI	25	20	5	50	30	3	1	4	3	1	1		1	1	35	45	20	0	0	2		2	1	2	2	2	3	2
1208	Mathematics	UNI	0	0	75	25	35	3	0																				2	2
1209	Mathematics	UNI	20	20	15	45	34	3	1		3	3	2		1	2	40	40	15	0	5	1	3	10	3	1	1	2	3	3
1210	Mathematics	UNI	5	10	0	85	100	6	0	3	3	4	3	1	1	1	0	70	30	0	0	2	0	0	3	1	1	2	2	2
1211	Mathematics	UNI	0	0	10	90	20	2	0
1212	Mathematics	UNI	5	5	15	75	28	2	1	3	2	2	1		1	1	35	55	10	0	0	2	2	6	2	1	1	1	2	1
1213	Mathematics	UNI	0	15	10	75	90	5	0	1	2	7			2	2	60	30	10	0	0	2	0	0	2	1	1	1	2	2
1214	Mathematics	UNI	0	25	5	70	100	6	0	4	2	1	1		1	1	20	50	30	0	0	2	4	3	2	2	1	1	2	2
1215	Mathematics	UNI	10	20	5	65	60	5	0	2	3	1	1		1	1	30	60	10	0	0	2	4	4	2	1	1	1	3	2
1216	Mathematics	UNI	0	25	20	55	35	3	0	3	2	3	2		1	2	50	40	10	0	0	2	5	5	2	1	1	1	2	2
1217	Mathematics	UNI	15	0	15	70	25	2	1	3	3	2	1		1	1	10	80	10	0	0	2	0	0	1	1	1	1	2	2
1218	Mathematics	UNI	0	25	5	70	120	6	0	3	2	2	1		1	1	20	20	0	60	0	1	6	3	1	2	2	2	2	2
1219	Mathematics	UNI	5	15	30	50	28	2	1	2	4	4	3	3	2	2	0	100	0	0	0	2	0	0	2	1	1	2	2	2
1220	Mathematics	UNI	25	50	10	15	32	3	1	1	4	5			2	2	0	100	0	0	0	2	0		2	1	1	1	2	1
1221	Mathematics	UNI	0	15	20	65	62	5	1	3	2	1	1		1	1	20	40	20	20	0	1	5	4	1	2	2	1	1	1
1222	Mathematics	UNI	30	0	10	60	27	2	0	3	2	4	3	1	1	1	25	65	10	0	0	2			2	1	1	1	2	3
1223	Mathematics	UNI	5	70	10	15	49	4	1	3	4	2	3	1	1	1	0	50	25	25	0	2	1	0	1	1	1	2	2	2
1224	Mathematics	UNI	5	45	15	35	30	3	1	3	4	3	2		1	2	40	40	20	0	0	2	3	4	1	2	1	2	2	2
1225	Mathematics	PUI	0	70	10	20	30	3	1	1	4	1	1		1	1	25	50	25	0	0	2	4	2	1	1	2	1	2	2
1226	Mathematics	PUI	0	0	40	60	20	2	0	2	4	2	1		1	1	40	50	10	0	0	2	1	0	2	2	2	2	1	2
1227	Mathematics	UNI	15	15	30	40	25	2	1	3	3	2	1		1	1	10	70	20	0	0	2	0	0	2	2	1	1	2	2
1228	Mathematics	UNI	5	5	20	70	37	3	1																				2	3
1229	Mathematics	UNI	0	0	5	95	30	3	0	2	4	4	3	2	1	2	10	80	10	0	0	2	1	2	2	1	1	1	3	2
1230	Mathematics	UNI	10	20	40	30	40	4	1
1231	Mathematics	UNI	5	0	5	90	30	3	1	2	3	4	3	2	1	2	5	80	10	5	0	2	0	0	2	1	1	1	2	2
1232	Mathematics	UNI	5	25	15	55	35	3	0	2	2	3	2		1	2	40	40	20	0	0	1	8	10	1	2	1	2	1	2
1233	Mathematics	UNI	20	20	5	55	35	3	1
1234	Mathematics	UNI	5	5	15	75	35	3	1																				2	1
1235	Mathematics	UNI	40	20	15	25	30	3	0	3	2	1	1		1	1	70	20	10	0	0	1	9	6	2	1	1	1	2	2
1236	Mathematics	UNI	5	0	35	60	66	5	0	4	2	2	1		1	1	20	40	40	0	0	1	5	0	1	2	1	2	2	2
1237	Mathematics	UNI	25	50	0	25	45	4	1	5	1	4	3	3	2	2	0	100	0	0	0	2	0	0	2	1	1	1	1	2
1238	Mathematics	UNI	15	0	20	65	30	3	0	1	3	2	1		1	1	40	40	20	0	0	2	3	1	2	1	1	1	2	2
1239	Mathematics	UNI	5	5	5	85	45	4	0	4	1	4	3	3	2	2	0	100	0	0	0	2	6	2	1	2	1	2	3	2
1240	Mathematics	UNI	10	0	0	90	25	2	1	3	2	3	2		1	2	40	40	20	0	0	2	6	2	2	1	1	1	2	2
1241	Mathematics	PUI					15	1	1
1242	Mathematics	PUI	5	5	15	75	20	2	1	4	4	1	1		1	1	10	85	5	0	0	2	10		1	2	1	2	1	2
1243	Mathematics	UNI					36	3	1
1244	Mathematics	UNI	10	5	15	70	70	5	0	2	3	4	3	3	2	2	0	90	10	0	0	2	0	0	2	1	1	1	2	2
1245	Mathematics	UNI	40	0	10	50	40	4	1	1	4	3	2		1	2	40	40	20	0	0	2	3	5	1	1	1	1	2	3
1246	Mathematics	PUI	15	0	0	85	30	3	1	3	3	4	3	3	2	2	0	100	0	0	0	2	0	0	2	1	1	1	2	2
1247	Mathematics	PUI	5	20	15	60	30	3	1	1	3	2	1		1	1	30	40	25	5	0	1	3	2	1	1	1	1	2	2
1248	Mathematics	UNI	0	0	20	80	235	6	0	2	3	2	1		1	1	20	50	30	0	0	2	0	2	2	1	1	1	2	2
1249	Mathematics	UNI	15	15	10	60	220	6	0	2	4	3	2		1	2	30	30	30	0	10	1	8	4	1	1	2	1	2	2
1250	Mathematics	UNI	0	20	40	40	150	6	0	2	4	3	2		1	2	40	40	20	0	0	1	3	4	1	1	1	2	3	2
1251	Mathematics	UNI	15	10	45	30	220	6	0
1252	Mathematics	UNI	10	5	5	80	45	4	0			1	3	3	2	2	50	50	0	0	0	1	10	1	3	1	1	1	2	2
1253	Mathematics	UNI	0	0	25	75	120	6	0	1	4	4	3	3	2	2	0	90	10	0	0	2	0	0	1	2		2	2	2
1254	Mathematics	UNI	0	25	65	10	28	2	0	2	3	7			2	2	75	25	0	0	0	2	0	0	1	1	1	1	1	3
1255	Mathematics	UNI	30	10	10	50	150	6	0	3	3	5			2	2	30	70	0	0	0	2	3	2	2	1	1	1	3	3
1256	Mathematics	UNI	10	0	20	70	150	6	0	3	3	4	3	1	1	1	0	90	10	0	0	2	2	0	2	1	1	1	3	2
1257	Mathematics	UNI	10	0	20	70	130	6	0	4	1	4	3	3	2	2	0	75	0	25	0	2	0	0	2	1	1	1	2	2
1258	Mathematics	UNI	10	20	50	20	185	6	0	3	3	5			2	2	0	45	15	40	0	2	4	1	1	2	1	1	2	2
1259	Mathematics	PUI	5	0	5	90	30	3	0	3	3	2	1		1	1	10	85	5	0	0	2	0	1	2	1	1	1	2	2
1260	Mathematics	PUI	5	0	10	85	34	3	1	4	3	1	1		1	1	0	15	5	80	0	2	0	0	2	1	1	1	2	2
1261	Mathematics	PUI	20	30	30	20	37	3	1	1	4	3	2		1	2	20	50	30	0	0	2	4	2	1	2	1	2	1	1
1262	Mathematics	PUI	10	60	10	20	15	1	1	4	4	1	4	1	1	1	0	85	15	0	0	2	1	0	3	2	1	1	2	2
1263	Mathematics	PUI	0	70	0	30	15	1	1	3	4	2	4	1	1	1	40	45	15	0	0	2	3	1	2	1	1	1	2	2
1264	Mathematics	PUI	0	20	40	40	6	1	1
1265	Mathematics	PUI	0	50	25	25	24	2	1	3	4	2	1		1	1	20	60	20	0	0	2	1	0	2	1	1	1	3	2
1266	Mathematics	PUI	5	5	45	45	30	3	0	2	4	1	1		1	1	30	40	30	0	0	2	0	2	1	1	1	1	3	2
1267	Mathematics	PUI	5	25	5	65	40	4	1	3	4	1	1		1	1	20	60	20	0	0	2	1	1	2	1	1	1	2	2
1268	Mathematics	PUI	10	40	5	45	30	3	1	3	3	4	3	3	2	2	0	100	0	0	0	2	1	1	2	1	1	2	2	2
1269	Mathematics	PUI	20	30	5	45	20	2	1	4	4	2	1		1	1	20	50	30	0	0	2	0	0	2	1	1	1	1	2
1270	Mathematics	PUI	10	30	5	55	15	1	1																				3	2
1271	Mathematics	PUI	10	0	20	70	18	1	1	2	2	1	1		1	1	10	80	10	0	0	2	1	0	2	1	1	1	2	2
1272	Mathematics	PUI	25	25	0	50	24	2	1	3	4	2	1		1	1	25	60	5	10	0	2	4	2	2	1	1	1	2	2
1273	Mathematics	PUI	0	0	10	90	24	2	1	3	4	2	1		1	1	20	75	5	0	0	2	0	0	2	1	1	1	2	2
1274	Mathematics	UNI	10	10	30	50	15	1	1	4	2	3	3	2	1	2	40	55	5	0	0	2	1	0	1	1	1	1	2	1
1275	Mathematics	PUI	5	10	60	25	30	3	1
1276	Mathematics	PUI	15	35	10	40	28	2	1	3	4	3	2		1	2	45	45	10	0	0	2	4	4	2	1	1	1	1	2
1277	Mathematics	PUI	20	10	5	65	20	2	1	4	2	2	1		1	1	20	50	20	10	0	2	2	1	1	2	2	1	2	2
1278	Mathematics	PUI	20	20	10	50	20	2	1	1	2	1	1		1	1	5	80	10	5	0	2	0	2	1	1	1	1	2	2
1279	Mathematics	PUI	30	20	20	30	12	1	0	4	2	3	2		1	2	30	50	10	10	0	2	3	2	2	2	1	1	2	2
1280	Mathematics	PUI	15	45	0	40	15	1	0	1	3	3	2		1	2	10	60	30	0	0	2	3	0	2	1	1	1	2	2
1281	Mathematics	PUI	10	10	20	60	20	2	0	3	4	1	1		1	1	25	55	20	0	0	2	4	0	2	1	1	2	2	2
1282	Mathematics	PUI	5	0	40	55	25	2	0	2	4	3	2		1	2	20	50	30	0	0	2	4	1	1	1	1	2	2	2
1283	Mathematics	PUI	5	10	30	55	20	2	1	1	4	2	1		1	1	25	65	10	0	0	2	3	0	1	1	1	1	1	2
1284	Mathematics	PUI	15	15	50	20	25	2	1	4	4	2	1		1	1	0	40	40	20	0	2	5	1	1	2	1	2	1	2
1285	Mathematics	UNI	15	25	30	30	25	2	1		2	7			2	2	50	40	0	0	10	2	2	1	1	1	1	1	3	3
1286	Mathematics	UNI	0	0	0	100	40	4	0	1	1	4	3	2	1	2	0	100	0	0	0	2	0	0	2	1	1	1	2	2
1287	Mathematics	UNI	20	20	10	50	35	3	0
1288	Mathematics	UNI	10	5	15	70	36	3	1	2	4	7			2	2	55	35	0	0	10	2	3	0	1	1	1	1	1	2
1289	Mathematics	UNI	5	5	40	50	40	4	0	3	3	4	3	2	1	2	0	90	10	0	0	2	0	1	2	1	1	1	3	3
1290	Mathematics	UNI	10	0	0	90	30	3	1	1	2	7			2	2	15	30	0	0	55	2	0	0	2	1	1	1	2	2
1291	Mathematics	UNI	0	0	20	80	40	4	0	3	3	4	3	3	2	2	0	100	0	0	0	2	1		2	1	1	1	2	2
1292	Mathematics	UNI	35	15	0	50	35	3	0																				3	2
1293	Mathematics	UNI	5	25	0	70	30	3	0																				2
1294	Mathematics	UNI	15	15	20	50	35	3	0	3	3	7			2	2	0	100	0	0	0	2	5	3	1	1	1	1	1	1
1295	Mathematics	UNI	10	10	5	75	35	3	1	4	3	4	3	1	1	1	0	90	10	0	0	2	1	0	2	1	1	2	2	2
1296	Mathematics	UNI	0	30	0	70	30	3	1	2	4	4	3	2	1	2	0	90	10	0	0	2	0	0	2	1	1	1	2	2
1297	Mathematics	UNI	10	50	30	10	35	3	1	2	3	3	2		1	2	40	40	20	0	0	2	3	0	1	2	1	1	2	1
1298	Mathematics	UNI	15	50	15	20	25	2	1	3	1	2	3	2	1	2						2	2		1			1	2	1
1299	Mathematics	PUI	0	0	5	95	24	2	0	3	4	2	1		1	1	30	50	20	0	0	2	3	3	3	1	1	1	2	2
1300	Mathematics	PUI	0	0	5	95	20	2	0	4	4	1	1		1	1	35	60	5	0	0	2	2	2	2	1	1	1	2	2
1301	Mathematics	PUI	0	35	0	65	25	2	0	2	2	1	1		1	1	15	75	5	5	0	2	2	1	2	1	1	1	2	2
1302	Mathematics	PUI	5	15	0	80	30	3	1	2	4	1	1		1	1	25	60	15	0	0	2	3	3	2	1	1	1	2	2
1303	Mathematics	PUI	0	25	10	65	32	3	1	3	4	1	1		1	1	30	50	20	0	0	1	6	5	1	2	1	2	2	2
1304	Mathematics	PUI	5	20	15	60	32	3	1	3	4	4	3	1	1	1	0	80	20	0	0	2	0	0	2	1	1	1	3	1
1305	Mathematics	PUI	10	15	5	70	35	3	1	1	4	4	3	2	1	2	0	75	15	10	0	2	5	4	1	1	1	1	1	1
1306	Mathematics	PUI	10	25	5	60	25	2	1	3	3	2	2		1	2	15	70	5	10	0	2	2	1	2	1	1	1	2	2
1307	Mathematics	UNI	20	0	0	80	130	6	0	3	2	2	1		1	1	40	40	20	0	0	2	0	1	2	1	1	2	2	2
1308	Mathematics	UNI	45	15	15	25	100	6	0	1	4	4	3	2	1	2	0	90	10	0	0	2	0	0	2	1	1	1	2	2
1309	Mathematics	UNI	10	10	0	80	120	6	0			4	3	1	1	1	0	50	20	30	0	2	0	0	2	1	1	1	2	2
1310	Mathematics	UNI	5	5	30	60	120	6	0	3	2	4	3	1	1	1	0	90	10	0	0	2	1	1	1	2	1	1	2	2
1311	Mathematics	UNI	5	20	10	65	35	3	1		2	4	3	1	1	1	0	80	20	0	0	2	0	0	2	2	1	2	3	2
1312	Mathematics	UNI	10	10	20	60	35	3	1	1	3	4	3	2	1	2	0	95	5	0	0	2	0	0	2	1	1	2	2	2
1313	Mathematics	UNI	30	20	20	30	30	3	1	2	2	4	3	1	1	1	0	30	30	40	0	2	0	0	2	1	2	2	2	3
1314	Mathematics	UNI	10	5	50	35	35	3	1	3	2	4	3	1	1	1	0	100	0	0	0	2	0	0	1	2	1	2	1	1
1315	Mathematics	UNI	10	20	30	40	5	1	0	2	4	3	3	2	1	2	0	80	10	10	0	2			1	1	1	1	2	2
1316	Mathematics	UNI	15	0	0	85	30	3	0	3	3	2	1		1	1	20	60	20	0	0	2	5	2	2	1	1	1	2	2
1317	Mathematics	UNI	20	30	10	40	25	2	1	1	2	2	1		1	1	30	40	20	0	10	2	8	5	2	1	1	1	2	2
1318	Mathematics	UNI	30	0	10	60	30	3	1	3	4	3	3	2	1	2	20	70	10	0	0	2	3	5	1	1	1	1	2	2
1319	Mathematics	PUI	20	20	10	50	16	1	0	3	2	2	1		1	1	5	50	15	30	0	2	0	0	1	1	1	1	1	1
1320	Mathematics	UNI	0	0	0	100	35	3	0	2	3	1	1		1	1	10	50	20	20	0	2	0	1	2	1	1	1		2
1321	Mathematics	UNI	10	10	10	70	40	4	0	1	2	7			2	2	50	50	0	0	0	2	0	0	1	1	1	1	3	3
1322	Mathematics	PUI	10	40	20	30	12	1	1	2	3	3	2		1	2	10	40	20	30	0	2	3	2	3	1	1	1	1	1
1323	Mathematics	PUI	10	20	20	50	20	2	1	3	4	1	1		1	1	5	80	10	5	0	2	3	0	2	2	2	1	2	2
1324	Mathematics	PUI	5	40	5	50	12	1	1	3	4	3	2		1	2	5	80	15	0	0	2	5	0	2	1	1	1	2	2
1325	Mathematics	PUI	10	30	10	50	30	3	1	3	3	3	2		1	2	20	70	10	0	0	2	2	2	1	1	1	1	1	1
1326	Mathematics	PUI	0	0	0	100	30	3	1	3	4	2	1		1	1	15	60	15	10	0	2	3	1	1	1	1	2	2	2
1327	Mathematics	PUI	0	30	0	70	30	3	1	3	4	1	1		1	1	5	70	15	10	0	2	0	0		1	1	1	2	2
1328	Mathematics	PUI					36	3
1329	Mathematics	UNI	10	0	10	80	30	3	0	1	3	7			2	2	50	50	0	0	0	2	0	0	2	1	1	1	3	3
1330	Mathematics	UNI	5	10	10	75	30	3	0	1	3	4	3	1	1	1	45	45	5	5	0	2	0	0	2	1	1	1	2	2
1331	Mathematics	UNI	10	0	0	90	40	4	0	3	4	1	1		1	1	25	65	10	0	0	1	1	3	2	1	1	1	3	3
1332	Mathematics	UNI	10	0	5	85	30	3	0	4	2	7			2	2	70	30	0	0	0	1	4	2	2	1	1	1	2	2
1333	Mathematics	UNI	5	0	0	95	35	3	0	5	1	7			2	2	65	35	0	0	0	2	1	2	2	1	1	1	2	2
1334	Mathematics	UNI	5	0	35	60	90	5	0	2	2	1	1		1	1	10	60	30	0	0	1	10	5	1	1	1	1	3	2
1335	Mathematics	UNI	0	0	5	95	40	4	0	2	4	1	1		1	1	0	100	0	0	0	2	0	0	2	1	1	1	2	1
1336	Mathematics	UNI	5	0	15	80	65	5	0	4	2	1	1		1	1	0	90	10	0	0	2	0	1	1	1	1	1	2	2
1337	Mathematics	UNI	60	0	0	40	120	6	0	2	3	2	2		1	2	0	85	0	10	5	2	1	1	2	1	1	1	2	2
1338	Mathematics	UNI	10	0	10	80	120	6	0																				2	3
1339	Mathematics	UNI	0	0	0	100	120	6	0	2	3	1	1		1	1	5	60	25	10	0	2	2	0	1	1	1	1	2	2
1340	Mathematics	UNI	75	0	10	15	120	6	0	2	3	1	1		1	1	10	75	15	0	0	2	0	0	2	1	1	1	2	2
1341	Mathematics	UNI	20	0	0	80	90	5	0	1	4	1	1		1	1	0	100	0	0	0	2	0	0	2	1	1	1	2	2
1342	Mathematics	UNI	5	10	5	80	100	6	0	1	2	1	1		1	1	10	20	10	60	0	2	2		1	1	1	1	2	3
1343	Mathematics	UNI	5	0	10	85	45	4	0	1	3	3	2		1	2	25	50	25	0	0	2	4	5	2	1	1	1	2	2
1344	Mathematics	UNI	5	10	5	80	120	6	0	4	2	1	1		1	1	5	90	5	0	0	2	1	0	1	1	1	1	2	2
1345	Mathematics	PUI
1346	Mathematics	PUI	10	20	10	60	25	2	1	4	3	1	1		1	1	10	70	20	0	0	2	2	0	1	1	1	2	2	2
1347	Mathematics	PUI	10	35	15	40	25	2	1	4	3	1	1		1	1	10	50	20	0	20	1	2	3	1	1	2	1	2	2
1348	Mathematics	UNI	65	20	5	10	60	5	1	3	4	4	3	3	2	2	0	100	0	0	0	2	0	0	1	1	1	1	1	2
1349	Mathematics	UNI	15	15	40	30	55	4	0	3	2	4	3	3	2	2	0	100	0	0	0	2	0	0	2	1	1	1	2	2
1350	Mathematics	UNI	10	0	0	90	60	5	0			1	3	2	1	2	0	100	0	0	0	2	0	0	2	1	1	1	2	2
1351	Mathematics	UNI	5	0	15	80	35	3	1	1	2	2	1		1	1	20	60	20	0	0	2	8	2	1	1	1	1	2	2
1352	Mathematics	UNI	0	70	0	30	40	4	0	3	4	4	3	1	1	1	0	90	10	0	0	2	1	0	2	1	1	2	3	2
1353	Mathematics	UNI	0	0	0	100	36	3	0	5	2	4	3	3	2	2	0	100	0	0	0	2	1	0	2	1	1	2	2	2
1354	Mathematics	UNI	10	0	5	85	60	5	1	4	2	4	3	3	2	2	0	100	0	0	0	2	0	0	2				2	2
1355	Mathematics	UNI	10	30	0	60	40	4	1	4	3	2	1		1	1	10	70	20	0	0	2	5	3	1	2	1	2	3	2
1356	Mathematics	UNI	20	20	20	40	36	3	1	2	4	5			2	2	0	100	0	0	0	2	0	0	2	1	1	1	2	2
1357	Mathematics	UNI	20	30	10	40	36	3	1	2	3	2	1		1	1	30	50	20	0	0	2	3	4	1	2	1	2	1	1
1358	Mathematics	UNI	5	20	10	65	45	4	1	4	3	2	1		1	1	40	50	10	0	0	1	4	1	1	1	2	2	2	2
1359	Mathematics	UNI	15	10	20	55	44	4	1
1360	Chemistry	TYC	10	5	0	85	24	2	1	5	2	1	4	1	1	1	0	70	10	20	0	2	0	0	2	1	1	1	2	2
1361	Chemistry	TYC					24	2
1362	Chemistry	TYC	40	0	0	60	14	1	0	1	3	4	4	3	2	2	0	100	0	0	0	2	1	0	2	1	1	1	2	1
1363	Chemistry	TYC	60	40	0	0	40	4	0
1364	Chemistry	TYC	5	5	20	70	60	5	1	4	3	2					20	70	10	0	0	2	5	4	1	1	1	2	2	2
1365	Chemistry	TYC	25	60	10	5	80	5	0	4	3	2					20	70	10	0	0	1	7	3	3	1	1	1	2	2
1366	Chemistry	TYC	25	20	15	40	25	2	0	3	1	4					15	60	15	0	10	2	5	2	2	1	1	1	2	3
1367	Chemistry	TYC	10	0	10	80	24	2	1	4	2	4	3	3	2	2	0	95	5	0	0	2	0	0	2	1	1	1	2	2
1368	Chemistry	TYC	15	15	15	55	60	5	0	1	2	1	1		1	1	0	80	20	0	0	2	1	0	3	1	1	1	2	2
1369	Chemistry	TYC	15	15	15	55	24	2	1
1370	Chemistry	TYC	0	25	25	50	28	2	1	4	2	4	3	2	1	2	0	100	0	0	0	2	0	0	1	2	1	1	2	3
1371	Chemistry	TYC	20	30	20	30	55	4	1	3	2	4	3	2	1	2	0	90	10	0	0	2	0	0	2	1	1	1	2	2
1372	Chemistry	TYC	20	0	0	80	75	5	0	1	3	1	1		1	1	0	75	20	5	0	2	0		2	1	1	2	2	2
1373	Chemistry	TYC	10	20	5	65	49	4	1	3	4	1										2	0	0	2	1	1	1	1	2
1374	Chemistry	TYC	10	70	10	10	48	4	1	2	4	1					0	95	5	0	0	2	3	0	1	2	2	1	2	2
1375	Chemistry	TYC	15	15	0	70	48	4	0	3	2	4	3	3	2	2	0	100	0	0	0	2	0	0	1	1	1	1	2	3
1376	Chemistry	TYC	10	35	15	40	48	4	0	3	2	2	1		1	1	0	70	20	10	0	2	0	0	2	1	1	2	2	2
1377	Chemistry	TYC	5	5	10	80	24	2	0	3	4	1	1		1	1	0	90	10	0	0	2	1	0	2	1	1	1	2	2
1378	Chemistry	TYC	10	0	10	80	25	2	0	3	4	3	2		1	2	0	90	10	0	0	2	0	2	2	1	1	1	3	2
1379	Chemistry	TYC	0	65	0	35	25	2	0	2	4	1	1		1	1	0	100	0	0	0	2			2		2	2	2	2
1380	Chemistry	TYC	25	25	10	40	48	4	1	4	2	3	2		1	2	0	80	20	0	0	2	0	1	2	1	1	1	2	1
1381	Chemistry	TYC	0	0	30	70	15	1	0	4	3	4					0	90	0	10	0	2	0	0	1	1	1	1	2	2
1382	Chemistry	TYC	10	0	5	85	30	3	1	3	4	5			2	2	0	100	0	0	0	2	0	0	3	1	1	1	1	2
1383	Chemistry	TYC	10	40	0	50	100	6	0	4	2	4	3	3	2	2	0	70	30	0	0	2	0	0	2	1	1	1	1	2
1384	Chemistry	TYC	10	5	5	80	80	5	1	3	3	4	2		1	2	0	100	0	0	0	2	0	0	2	2	1	1	2	2
1385	Chemistry	TYC	10	20	20	50	100	6	1	2	3	1	1		1	1	0	75	25	0	0	2	0	0	1	1	1	2	1	1
1386	Chemistry	TYC	0	0	50	50	60	5	0	2	1	4	3	3	2	2						2	2	1	1	1	1	2	3	3
1387	Chemistry	TYC	5	15	10	70	28	2	1	4	4	1	1		1	1	0	50	50	0	0	2	0	0	1	2	1	1	3	1
1388	Chemistry	TYC	20	0	0	80	30	3	0	5	4	1	1		1	1	5	70	5	10	10	2	1	0	2	1	1	1	2	2
1389	Chemistry	TYC	10	35	10	45	20	2	1	2	4	1					5	80	5	10	0	1	0	2	1	1	1	1	2	2
1390	Chemistry	TYC	10	20	10	60	24	2	0
1391	Chemistry	TYC	15	10	25	50	40	4	0	5		4	3	3	2	2	0	100	0	0	0	2	0	0	2	1	1	1	2	2
1392	Chemistry	TYC	10	10	0	80	56	4	0	3	4	1	1		1	1	0	95	5	0	0	2	0	0	2	1	1	1	2	2
1393	Chemistry	TYC	10	0	10	80	56	4	0	3	4	1	1		1	1	0	85	0	0	15	2	0	0	1	1	1	1	2	2
1394	Chemistry	TYC
1395	Chemistry	TYC	30	10	30	30	56	4	0	3	3	1	1		1	1	0	90	10	0	0	2	0	0	2	1	1	1	2	2
1396	Chemistry	TYC	10	10	15	65	34	3	1	3	3	4	3	3	2	2	0	100	0	0	0	2	0	0	2	1	1	1	2	2
1397	Chemistry	TYC	10	50	10	30	24	2	1	3	3	1	3	3	2	2	0	70	0	30	0	2	0	0	2	1	1	1	2	2
1398	Chemistry	TYC	0	40	10	50	20	2	1	3	3	4	2		1	2	0	95	0	5	0	2	1	0	1	1	1	2	2	2
1399	Chemistry	TYC	10	0	0	90	30	3	1	2	4	1	1		1	1	0	85	10	5	0	2			2	1	1	1	3	3
1400	Chemistry	TYC	10	20	10	60	26	2	1	3	2	4	3	1	1	1	0	100	0	0	0	2	0	0	2	1	2	1	2	2
1401	Chemistry	TYC	30	20	20	30	60	5	0	2	4	1	1		1	1	0	95	5	0	0	2	0	0	2	1	1	1	2	1
1402	Chemistry	TYC	5	10	5	80	56	4	0	3	4	1	1		1	1	0	60	40	0	0	2	0	0	2	1	1	1	1	2
1403	Chemistry	TYC	20	10	20	50	25	2	1	3	4	1	1		1	1	0	90	10	0	0	2	0	0	2	1	1	1	2	2
1404	Chemistry	TYC	50	30	10	10	25	2	1	4	4	2	2		1	2	0	100	0	0	0	2	0	0	2	1	1	1	2	2
1405	Chemistry	TYC	5	15	15	65	60	5	0
1406	Chemistry	TYC	10	20	30	40	60	5	0	4	4	4	1		1	1	0	60	15	25	0	2	2	0	1	2	1	1	3	2
1407	Chemistry	TYC	20	20	10	50	56	4	1	4	4	1	1		1	1	0	100	0	0	0	2	0	0	3	1	1	1	3	1
1408	Chemistry	TYC	10	10	10	70	28	2	1	3	4	1	1		1	1	0	100	0	0	0	2	0	0	3	1	1	1	3	3
1409	Chemistry	TYC	10	5	0	85	30	3	0	3	4	1	1		1	1	0	85	15	0	0	2	0	0	2	1	1	2	2	2
1410	Chemistry	TYC	5	50	5	40	30	3	0	3	2	1	1		1	1	0	70	0	0	30	2	2	2	1	2	1	1	2	2
1411	Chemistry	TYC	5	5	20	70	28	2	1
1412	Chemistry	TYC	5	5	60	30	30	3	0	3	3	2	1		1	1	0	90	10	0	0	1	4	2	1	1	1	1	2	2
1413	Chemistry	TYC	5	20	10	65	34	3	0	3	3	1	1		1	1	5	85	0	10	0	2	0	0	1	2	1	1	2	2
1414	Chemistry	TYC	10	10	10	70	56	4	0
1415	Chemistry	TYC	0	0	10	90	30	3	0	5	1	4	3	3	2	2	0	100	0	0	0	2	0	0	2	1	1	1	2	2
1416	Chemistry	TYC	55	5	10	30	30	3	1	4	3	2	3	3	2	2	0	100	0	0	0	2	0	0	2	1	1	1	2	3
1417	Chemistry	TYC	10	10	5	75	30	3	1	3	4	4	1		1	1	0	80	10	10	0	2	0	0	2	1	2	1	2	1
1418	Chemistry	TYC	10	0	20	70	72	5	1	3	4	2	1		1	1	0	90	10	0	0	2	0	0	2	1	1	1	2	3
1419	Chemistry	TYC	10	30	0	60	40	4	1
1420	Chemistry	TYC	10	0	0	90	64	5	0	3	4	1	1		1	1	0	100	0	0	0	2	0	0	2	1	1	1	2	2
1421	Chemistry	TYC	5	5	0	90	60	5	0	3	3	3	2		1	2	0	90	0	10	0	2	0	0	2	1	1	1	3	3
1422	Chemistry	TYC	0	20	0	80	62	5	0	5	2	3	3	3	2	2	0	100	0	0	0	2	0	0	2	1	1	2	2	3
1423	Chemistry	TYC	5	5	15	75	28	2	0	3	2	4	3	3	2	2	0	100	0	0	0	2	0	0	2	1	1	1	2	2
1424	Chemistry	TYC	15	5	15	65	48	4	0	3	3	1	1		1	1	5	85	10	0	0	2	1	0	1	1	2	1	2	2
1425	Chemistry	TYC	0	40	15	45	24	2	0	1	2	1	1		1	1	0	80	10	10	0	2	0	0	2	1	1	1	2	2
1426	Chemistry	TYC	20	0	30	50	48	4	0	3	2	3	3	3	2	2	0	100	0	0	0	2	0	0	1	1	1	1	2	2
1427	Chemistry	TYC	10	5	10	75	50	4	0	2	4	2	1		1	1	0	100	0	0	0	2	0	0	2	1	1	1	2	2
1428	Chemistry	TYC	10	15	15	60	33	3	1	4	3	1	1		1	1	0	80	0	20	0	2	0	0	2	1	1	2	2	2
1429	Chemistry	TYC	10	10	5	75	22	2	1	3	4	1	2		1	2	0	90	10	0	0	2	0	0	1	2	2	1	1	1
1430	Chemistry	TYC	10	20	0	70	48	4	1	2	2	1	1		1	1	0	90	10	0	0	2	0	0	2	1	1	1	2	2
1431	Chemistry	TYC	20	20	20	40	24	2	1	2	4	1	1		1	1	15	75	10	0	0	2	2	1	1	2	1	2	3	2
1432	Chemistry	TYC					19	1	1
1433	Chemistry	TYC	25	35	15	25	25	2	1	4	4	4	2		1	2	0	85	15	0	0	2	3	1	1	2	2	2	2	1
1434	Chemistry	TYC	25	35	30	10	75	5	0	1	4	1	1		1	1	15	65	20	0	0	2	5	0	1	1	1	1	2	2
1435	Chemistry	TYC					24	2	0
1436	Chemistry	TYC	20	25	25	30	30	3	1	3	4	3	2		1	2	0	75	25	0	0	2	1	0	2	2	1	2	1	1
1437	Chemistry	TYC	0	20	5	75	20	2	1	3	4	4	1		1	1	0	100	0	0	0	2	3	0	1	1	1	1	2	2
1438	Chemistry	TYC	10	10	5	75	45	4	1	4	2	4	3	3	2	2	0	100	0	0	0	2	0	0	2	1	1	1	2	2
1439	Chemistry	TYC	0	15	15	70	60	5	1	4	4	3	2		1	2	0	80	20	0	0	2	1	0	2	1	1	1	2	2
1440	Chemistry	TYC	15	5	0	80	55	4	0	3	4	1	1		1	1	0	65	0	35	0	2	0	0	2	1	1	2	2	2
1441	Chemistry	TYC	50	30	15	5	28	2	0
1442	Chemistry	TYC	20	40	15	25	28	2	1	3	4	5			2	2	20	70	10	0	0	2			2	1	1	1	3	3
1443	Chemistry	TYC	20	10	20	50	24	2	1	3	2	1	3	2	1	2	0	100	0	0	0	2	0	0	2	1	1	1	1	1
1444	Chemistry	TYC	10	20	30	40	25	2	1																				1	3
1445	Chemistry	TYC	20	30	0	50	25	2	0	1	3	4	3	1	1	1	10	90	0	0	0	1	2	5	1	1	1	1	2	2
1446	Chemistry	TYC	0	0	0	100	10	1	0	5	2	1	3	3	2	2	0	100	0	0	0	2	0	0	2	1	1	1	2	2
1447	Chemistry	TYC	10	30	10	50	85	5	0	2	4	3	1		1	1	0	90	10	0	0	2	0	1	2	1	1	1	2	2
1448	Chemistry	TYC					80	5	0
1449	Chemistry	TYC	20	10	0	70	80	5	0																				2	2
1450	Chemistry	TYC	15	10	5	70	60	5	0	1	2	1	1		1	1	0	95	5	0	0	2	0	0	2	1	1	2	2	2
1451	Chemistry	TYC	5	25	5	65	20	2	1																				3	3
1452	Chemistry	TYC	10	10	45	35	24	2	1	3	3	1	1		1	1	0	75	15	10	0	2	0	0	2	1	1	1	3	2
1453	Chemistry	TYC	40	0	10	50	25	2	1	2	4	5			2	2	0	100	0	0	0	1	6	8	1	1	1	2	2	2
1454	Chemistry	TYC	10	0	0	90	64	5	0	4	3	4	1		1	1	0	85	5	10	0	2	0	0	2	1	1	2	2	2
1455	Chemistry	TYC	0	0	0	100	52	4	0			4	3	3	2	2	0	100	0	0	0	2	0	0	2	1	1	1	2	2
1456	Chemistry	TYC	0	50	0	50	30	3	0	4	4	4	3	3	2	2	0	95	5	0	0	2	0	0	2	1	1	1	2	2
1457	Chemistry	TYC	0	65	10	25	24	2	1	3	4	3	4	1	1	1	0	70	30	0	0	2	0	0	1	2	1	1	2	2
1458	Chemistry	TYC	10	15	5	70	24	2	0
1459	Chemistry	TYC	0	20	0	80	20	2	1	5	2	1	4	1	1	1	0	95	0	5	0	2	0	0	2	1	2	1	2	2
1460	Chemistry	TYC	30	30	10	30	25	2	1	1	2	1	2		1	2	0	90	10	0	0	2	0	0	2	1	1	1	2	2
1461	Chemistry	TYC	5	35	0	60	20	2	1	4	2	4	3	3	2	2	0	100	0	0	0	2	0	0	2	1	1	1	2	2
1462	Chemistry	TYC	20	5	35	40	24	2	0	4	2	1	1		1	1	0	90	10	0	0	2	0	0	2	1	1	1	2	2
1463	Chemistry	TYC	15	10	0	75	24	2	0	1	3	3	2		1	2	0	70	0	20	10	2	0	0	2	2	1	1	2	2
1464	Chemistry	TYC	10	0	10	80	33	3	0	3	4	3	2		1	2	0	85	15	0	0	2	0	0	2	1	1	1	2	2
1465	Chemistry	TYC	10	0	0	90	25	2	1	3	2	4	3	3	2	2	0	100	0	0	0	2	0	0	2	1	1	1	2	2
1466	Chemistry	TYC	10	25	20	45	16	1	1	4	1	4	4	3	2	2	0	75	5	15	5	2	0	0	2	1	1	1	2	2
1467	Chemistry	TYC
1468	Chemistry	TYC	15	10	10	65	18	1	0	4	2	4	4	3	2	2	0	20	0	80	0	2	0	0	2	1	1	2	2	2
1469	Chemistry	TYC	10	10	10	70	15	1	1	3	3	4	3	2	1	2	0	90	0	10	0	2	0	0	2	1	1	1	3	2
1470	Chemistry	TYC
1471	Chemistry	TYC	0	0	30	70	15	1	0	2	2	4	4	3	2	2	0	100	0	0	0	2	0	0	2	1	1	1	2	2
1472	Chemistry	TYC	0	0	50	50	16	1	1
1473	Chemistry	TYC	20	35	5	40	24	2	1	3	2	4	3	2	1	2	0	95	5	0	0	2	0	0	2	1	1	1	2	2
1474	Chemistry	TYC	20	0	20	60	24	2	0																				3	3
1475	Chemistry	TYC	15	0	10	75	24	2	1	3	4	2	1		1	1	0	100	0	0	0	2	0	0	2	2	1	1	2	2
1476	Chemistry	TYC	15	15	20	50	35	3	1	5	3	2	3	3	2	2	0	80	10	10	0	2	0	0	2	1	1	1	1	1
1477	Chemistry	TYC					25	2	0	1	4	4	2		1	2	5	70	15	5	5	2	6	10	1	1	1	2	2	2
1478	Chemistry	TYC	0	35	55	10	10	1	1	5	1	4	4	3	2	2	0	75	25	0	0	2	0	0	2	1	1	1	2	2
1479	Chemistry	TYC	15	10	20	55	18	1	0	2	4	4	4	3	2	2	0	100	0	0	0	2	0	0	2	2	1	1	1	1
1480	Chemistry	TYC	10	0	25	65	28	2	1																				2
1481	Chemistry	TYC	10	0	0	90	8	1	0	3	2	2	1		1	1	0	90	10	0	0	2	0	0	2	1	1	1	2	2
1482	Chemistry	TYC	15	5	15	65	30	3	1	3	4	3	2		1	2	0	90	10	0	0	2	0	0	1	1	2	1	2	2
1483	Chemistry	TYC	0	20	0	80	15	1	1
1484	Chemistry	TYC	5	0	25	70	24	2	1																				2	2
1485	Chemistry	TYC	10	10	10	70	20	2	1	3	3	4	3	2	1	2	0	90	10	0	0	2	1	1	2	1	1	1	1	2
1486	Chemistry	TYC	10	50	10	30	24	2	1	3	3	3	1		1	1	10	50	15	25	0	2	0	0	1	1	2	1	2	2
1487	Chemistry	TYC	25	25	10	40	32	3	1	3	4	1	1		1	1	5	50	10	35	0	2	1	0	2	1	1	2	2	1
1488	Chemistry	TYC	10	10	40	40	24	2	1	3	3	1	1		1	1	5	80	10	0	5	2	0	0	1	2	2	1	2	2
1489	Chemistry	TYC	10	15	40	35	30	3	1	4	2	2	1		1	1	0	40	0	60	0	2	0	0	1	2	1	1	3	2
1490	Chemistry	TYC	10	50	15	25	32	3	1	5	1	3	1		1	1	0	100	0	0	0	2	0	0	1	1	1	1	2	2
1491	Chemistry	TYC	25	10	40	25	32	3	1	2	2	4	1		1	1	0	90	5	5	0	2	0	0	1	1	1	1	2	2
1492	Chemistry	TYC	20	20	5	55	24	2	0			4	3	3	2	2	0	100	0	0	0	2	0	0	2	1	1	1	2	2
1493	Chemistry	TYC	25	25	10	40	36	3	1	4	3	1	1		1	1	0	100	0	0	0	2	2	0	1	1	1	2	2	2
1494	Chemistry	TYC	0	0	10	90	24	2	1	4	2	4	3	3	2	2	0	95	0	0	5	2	0	0	2	1	1	1	2	2
1495	Chemistry	TYC	0	0	5	95	24	2	0	2	2	1	1		1	1	0	80	5	15	0	2	0	1	2	1	1	1	3	3
1496	Chemistry	TYC	5	20	10	65	24	2	1																				2	2
1497	Chemistry	TYC	0	10	25	65	24	2	1	3	3	4	3	3	2	2	0	100	0	0	0	2	1	1	1	1	2	1	2	2
1498	Chemistry	TYC	10	10	10	70	32	3	1	1	2	3	1		1	1	0	100	0	0	0	2	0	0	1	1	1	1	2	2
1499	Chemistry	TYC	25	35	5	35	24	2	1	3	2	3	1		1	1	0	90	5	5	0	2	0	0	1	2	1	2	1	1
1500	Chemistry	TYC	5	10	5	80	18	1	1	5	3	1	1		1	1	0	95	5	0	0	2	0	0	3	1	1	2	2	2
1501	Chemistry	TYC	25	20	20	35	25	2	0	2	3	1	1		1	1	0	80	20	0	0	2	0	0	1	1	1	1	2	2
1502	Chemistry	TYC	5	20	0	75	24	2	1	3	4	3	2		1	2	0	90	10	0	0	2		0	2	1	1	1	2	2
1503	Chemistry	TYC					18	1	1
1504	Chemistry	TYC	20	20	0	60	28	2	0	3	4	1	1		1	1	0	90	10	0	0	2	0	0	2	1	1	1	2	2
1505	Chemistry	TYC	10	20	20	50	26	2	0	1	3	1	1		1	1	0	80	0	20	0		0	0	1	1	1	1	2	2
1506	Chemistry	TYC	40	0	5	55	32	3	1	1	2	1	1		1	1	0	100	0	0	0	2	0	0	1	1	1	1	2	2
1507	Chemistry	TYC	5	15	15	65	32	3	1	3	2	1	1		1	1	0	100	0	0	0	2	0	0	2	1	1	1	3	2
1508	Chemistry	TYC	30	20	0	50	27	2	1
1509	Chemistry	TYC	20	20	10	50	32	3	1	3	1	1	1		1	1	5	95	0	0	0	2	1	0	1	1	1	1	2	2
1510	Chemistry	TYC	5	5	15	75	17	1	1	1	3	4	4	3	2	2	0	100	0	0	0	2	0		2	1	1	1	2	1
1511	Chemistry	TYC	0	0	10	90	20	2	0
1512	Chemistry	TYC	45	20	15	20	24	2	1	3	2	2	1		1	1	0	90	10	0	0	2	0	0	1	1	1	1	2	2
1513	Chemistry	TYC	0	5	75	20	24	2	1	4	4	2	1		1	1	0	90	10	0	0	2	3	0	2	1	1	1	2	2
1514	Chemistry	TYC	20	40	20	20	24	2	1																				2	2
1515	Chemistry	TYC	15	20	15	50	24	2	1
1516	Chemistry	TYC	0	10	5	85	20	2	1	3	3	4	3	3	2	2	0	100	0	0	0	2	0	0	2	1	1	2	2	2
1517	Chemistry	TYC	5	60	5	30	24	2	1	4	3	4	3	3	2	2	0	100	0	0	0	2	5	2	1	1	2	2	2	1
1518	Chemistry	TYC	30	20	10	40	20	2	1	5	2	3	4	3	2	2	0	50	10	40	0	2	0	0	2	1	1	1	2	2
1519	Chemistry	TYC	10	40	20	30	24	2	1	3	4	2	1		1	1	5	80	15	0	0	1	2	0	2	1	1	1	2	2
1520	Chemistry	TYC	10	45	0	45	24	2	1
1521	Chemistry	TYC	5	10	10	75	25	2	1	1	2	1	4	3	2	2	0	100	0	0	0	2	0	0	3	1	1	2	2	2
1522	Chemistry	TYC	10	75	10	5	24	2	1	4	4	3	4	2	1	2	0	95	5	0	0	2	0	0	1	2	2	1	3	1
1523	Chemistry	TYC	10	10	10	70	24	2	1	1	3	2	4	1	1	1	5	90	5	0	0	2	0	0	3	1	1	1	3	2
1524	Chemistry	TYC	5	5	5	85	30	3	1																				3	3
1525	Chemistry	TYC	0	30	0	70	16	1	1	3	4	1	1		1	1	0	85	10	0	5	2	0	0	2	1	1	1	2	1
1526	Chemistry	TYC	25	10	5	60	25	2	1
1527	Chemistry	TYC	30	0	20	50	30	3	1	4	2	3	4	3	2	2	0	60	20	20	0	2	0	0	2	1	1	2	2	1
1528	Chemistry	TYC	40	15	15	30	20	2	0	3	3	3	2		1	2	10	80	5	5	0	2	1	0	1	1	1	1	3	2
1529	Chemistry	TYC	10	10	30	50	15	1	1	3	4	3	2		1	2	0	50	30	20	0	2	1	1	1	1	2	2	1	1
1530	Chemistry	TYC	10	5	20	65	30	3	1	4	4	1	1		1	1	0	80	20	0	0	2	1	0	2	1	1	1	2	2
1531	Chemistry	TYC	40	20	25	15	10	1	1	3	4	2	2		1	2	0	70	30	0	0	2	3	0	2	1	1	2	2	2
1532	Chemistry	TYC	10	0	20	70	24	2	0
1533	Chemistry	TYC	15	15	0	70	25	2	1																				2	2
1534	Chemistry	TYC	0	15	15	70	36	3	1
1535	Chemistry	TYC	0	50	0	50	32	3	1	5	2	2	2		1	2	0	80	20	0	0	2	0	0	2	1	1	2	2	2
1536	Chemistry	TYC	10	0	40	50	22	2	1	3	3	1	2		1	2	5	85	10	0	0	2	0	0	2	1	1	1	2	3
1537	Chemistry	TYC	20	30	20	30	18	1	1	1	1	1	3	3	2	2	0	100	0	0	0	1	4	3	1		2		2	2
1538	Chemistry	TYC	10	10	5	75	40	4	0	3	3	2	2		1	2	0	70	10	20	0	2	0	0	2	2	1	2	2	2
1539	Chemistry	TYC	0	20	10	70	20	2	1	1	2	5			2	2	0	95	0	5	0	2	4	2	1	1	1	1	2	2
1540	Chemistry	TYC	25	15	25	35	24	2	1	3	2	5			2	2	0	100	0	0	0	2	2	1	2	1	1	2	2	2
1541	Chemistry	TYC	90	0	5	5	20	2	1	3	1	4	3	3	2	2	0	100	0	0	0	2	0	0	2	1	1	1	2	2
1542	Chemistry	TYC	40	15	10	35	15	1	1	1	2	4	3	3	2	2	10	90	0	0	0	2	3	10	2	1	1	1	2	2
1543	Chemistry	TYC	10	40	40	10	24	2	1	3	3	2	2		1	2	0	50	30	20	0	1	0	0	2	1	1	2	2	2
1544	Chemistry	TYC	10	10	10	70	24	2	1	4	2	2	1		1	1	5	55	30	10	0	2	1	0	2	1	1	2	1	1
1545	Chemistry	TYC	15	15	5	65	25	2	1	2	4	1	1		1	1	5	65	15	15	0	2	4	0	1	1	1	2	2	2
1546	Chemistry	TYC	15	20	5	60	25	2	1	2	3	2	1		1	1	0	90	10	0	0	2	3	0	1	2	2	2	2	2
1547	Chemistry	TYC	5	50	5	40	25	2	1	3	3	4	3	1	1	1	0	100	0	0	0	2	2	0	2	2	2	2	1	1
1548	Chemistry	TYC	10	5	0	85	24	2	1			4	3	3	2	2	0	100	0	0	0	2	0	0	2	1	1	1	2	2
1549	Chemistry	TYC	20	25	5	50	48	4	0																				3	3
1550	Chemistry	TYC	10	25	0	65	25	2	1	3	2	1	1		1	1	0	70	10	20	0	2	0	0	2	1	1	1	1	3
1551	Chemistry	TYC	25	10	0	65	24	2	1	3	2	4	4	2	1	2	0	100	0	0	0	2	0	0	2	1	1	1	2	2
1552	Chemistry	TYC	80	0	0	20	20	2	0	5	1	4	4	3	2	2	0	25	0	75	0	2	0	0	2	1	1	1	2	2
1553	Chemistry	TYC	5	5	5	85	25	2	1	4	4	4	1		1	1	0	85	0	15	0	2	0	0	2	1	1	2	3	2
1554	Chemistry	TYC	0	90	5	5	24	2	1	4	2	4	3	3	2	2	20	80	0	0	0	1	4	2	1	1	2	2	2	2
1555	Chemistry	TYC	20	0	0	80	24	2	1																				2	2
1556	Chemistry	TYC	30	30	30	10	48	4	1	4	2	4	1		1	1	0	80	10	0	10	2	2	0	1	2	1	2	2	2
1557	Chemistry	TYC	20	0	0	80	48	4	1	1	2	4	4	3	2	2	0	100	0	0	0	2	0	0	2	1	1	1	3	2
1558	Chemistry	TYC	5	0	5	90	30	3	1	2	4	1	1		1	1	0	90	5	5	0	2	0		2	1	1	1	2	2
1559	Chemistry	TYC	15	25	0	60	48	4	1	2	3	1	1		1	1	0	85	15	0	0	2	0	0	2	2	1	1	2	2
1560	Chemistry	TYC	0	0	5	95	54	4	1		1	4	3	3	2	2	0	100	0	0	0	2	0	0	2	1	1	1	2	1
1561	Chemistry	TYC	5	5	40	50	24	2	1
1562	Chemistry	TYC	0	0	50	50	48	4	1		4	4	1		1	1	0	80	10	10	0	2	0	0	2	1	1	1	1	2
1563	Chemistry	TYC	5	15	40	40	70	5	1	1	2	4	3	3	2	2	10	90	0	0	0	2	0	0	2	1	1	1	2	1
1564	Chemistry	TYC	0	75	5	20	48	4	1	4	2	4	1		1	1	0	100	0	0	0	2	1	0	1	1	1	1	2	2
1565	Chemistry	TYC	15	15	15	55	20	2	1	4	2	4	1		1	1	0	90	10	0	0	2			2	1	1	1	2	3
1566	Chemistry	TYC	20	20	30	30	48	4	1	3	4	4	1		1	1	0	95	5	0	0	2	0	0	2	1	1	1	2	2
1567	Chemistry	TYC	25	50	0	25	48	4	1	2	4	1	1		1	1	0	95	5	0	0	2	0	0	2	1	2	2	2	2
1568	Chemistry	TYC	15	15	15	55	24	2	1																				2	2
1569	Chemistry	TYC	0	0	0	100	24	2	1	4	3	4	4	3	2	2	0	90	10	0	0	2	0	0	2	1	1	1	2	2
1570	Chemistry	TYC	25	0	0	75	90	5	0
1571	Chemistry	TYC	0	0	15	85	15	1	1	2	2	2	1		1	1	0	95	5	0	0	2	0	0	1	1	1	2	3	2
1572	Chemistry	TYC	10	10	10	70	24	2	0	5	1	2	4	3	2	2	0	80	20	0	0	2	0	0	2	1	1	2	2	2
1573	Chemistry	TYC					16	1	0
1574	Chemistry	TYC	0	5	25	70	24	2	1	4	2	1	4	3	2	2	0	85	0	15	0	2	1	0	2	1	1	1	2	2
1575	Chemistry	TYC	5	10	20	65	24	2	1	3	4	4	1		1	1	0	75	10	15	0	2	0	0	2	1	1	1	2	1
1576	Chemistry	TYC	15	25	25	35	23	2	1	3	3	4	4	3	2	2	0	100	0	0	0	2	0	0	1	1	1	1	2	3
1577	Chemistry	TYC	10	15	15	60	8	1	1	4	2	4	1		1	1	0	95	5	0	0	2	0	0	2	1	1	1	2	2
1578	Chemistry	TYC	25	25	0	50	10	1	0	5	1	2	3	3	2	2	0	100	0	0	0	2	2	0	1	1	1	1	3	3
1579	Chemistry	TYC	0	25	50	25	20	2	0	4	1	4	4	3	2	2	0	75	25	0	0	2	0	0	2	1	1	2	2	2
1580	Chemistry	TYC	20	40	20	20	28	2	1	4	4	1	1		1	1	10	80	10	0	0	2	1	0	1	1	1	1	1	1
1581	Chemistry	TYC	20	20	20	40	20	2	1	4	3	3	2		1	2	0	50	25	25	0	1	0	0	2	1	2	1	3	1
1582	Chemistry	TYC	10	15	25	50	18	1	0	4	2	4	4	3	2	2	0	100	0	0	0	2	2	0	1	1	1	1	3	3
1583	Chemistry	TYC	10	40	10	40	12	1	1																				2	2
1584	Chemistry	TYC	10	5	30	55	24	2	1																				1	2
1585	Chemistry	TYC	10	5	10	75	20	2	1	1	1	4	4	3	2	2	0	100	0	0	0	2	0	0	2	1	1	1	3	2
1586	Chemistry	TYC	25	25	25	25	24	2	0	5		3					0	0	0	0	0	2			2				3	3
1587	Chemistry	TYC	20	5	0	75	24	2	0	5	2	1	1		1	1	0	80	15	0	5	2	0		2	1	1	1	2	2
1588	Chemistry	TYC	10	30	25	35	24	2	1	4	3	1	1		1	1						2	2	6	1	1	1	2	2	2
1589	Chemistry	TYC	10	5	10	75	22	2	1	3	3	4	2		1	2	0	100	0	0	0	2	0	0	2	2	2	2	2	2
1590	Chemistry	TYC	5	5	10	80	26	2	1	3	3	1	1		1	1	0	60	10	30	0	2	0	0	2		2	1	2	2
1591	Chemistry	TYC	30	20	20	30	60	5	0																				2	2
1592	Chemistry	TYC	15	0	0	85	30	3	1	5	4	4	2		1	2	5	80	15	0	0	2	2	1	2	1	1	1	1	2
1593	Chemistry	TYC	15	5	20	60	16	1	0	5	1	5			2	2	0	10	10	80	0	2	0	1	1	1	1	1	1	2
1594	Chemistry	TYC
1595	Chemistry	TYC	10	10	5	75	50	4	1	4	3	4	4	3	2	2	0	20	0	0	80	2	0	0	1	1	1	2	1	1
1596	Chemistry	TYC	5	50	20	25	50	4	1
1597	Chemistry	TYC	20	20	10	50	24	2	1			4	2		1	2	0	85	10	0	5	2	0	0	3	1	1	1	3	3
1598	Chemistry	TYC	10	10	0	80	25	2	1	1	2	3	3	2	1	2	0	80	10	0	10	2	1	0	2	1	1	1	2	2
1599	Chemistry	TYC	0	0	0	100	42.5	4	0			5			2	2	0	100	0	0	0	2	0		2	1	1	1	1	1
1600	Chemistry	TYC	5	0	5	90	12	1	0	4	4	1	1		1	1	0	75	20	0	5	2	0	0	2	1	1	1
1601	Chemistry	TYC	10	50	10	30	18	1	1	3	2	1	1		1	1	0	80	20	0	0	2	1	0	1	1	1	1	2	2
1602	Chemistry	TYC	0	75	0	25	20	2	1	3	4	3	2		1	2	10	60	30	0	0	2	1	0	1	1	1	2	1	2
1603	Chemistry	TYC	10	15	0	75	40	4	1	2	4	3	2		1	2	10	60	30	0	0	1	3	0	2	1	2	1	1	2
1604	Chemistry	TYC	20	30	10	40	12	1	1	2	1	4	3	3	2	2	0	100	0	0	0	2	0	0	2	1	1	1	2	2
1605	Chemistry	TYC	25	0	0	75	36	3	0
1606	Chemistry	TYC	5	15	10	70	20	2	1	2	4	1	1		1	1	0	100	0	0	0	2	5	0	1	1	1	1	3	3
1607	Chemistry	TYC	20	30	10	40	25	2	1	4	3	2	1		1	1	15	65	20	0	0	2	3	1	1	1	2	2	2	2
1608	Chemistry	TYC					25	2	1
1609	Chemistry	TYC	10	10	50	30	23	2	1	3	4	3	2		1	2	30	50	20	0	0	2	7	6	1	2	2	2	2	2
1610	Chemistry	TYC	10	10	30	50			1	2	3	2	1		1	1	15	60	15	10	0	1	5	2	1	1		2	2	2
1611	Chemistry	TYC	20	20	20	40	24	2	0																				2	2
1612	Chemistry	TYC	15	40	25	20	40	4	1																				2	3
1613	Chemistry	TYC	5	0	5	90	20	2	1																				2	1
1614	Chemistry	TYC	25	10	40	25	24	2	0																				3	3
1615	Chemistry	TYC	10	0	10	80	24	2	1	5	3	2	1		1	1	10	75	5	10	0	2	1	0	2	2	2	1	2	2
1616	Chemistry	TYC	30	30	30	10	24	2	1	2	4	2	1		1	1	20	50	20	10	0	1	4	5	1	1	2	2	2	2
1617	Chemistry	TYC	15	20	25	40	24	2	1	1	4	1	1		1	1	10	20	20	50	0	2	2	1	1	1	1	2	2	2
1618	Chemistry	TYC	10	75	5	10	30	3	1	4	4	4	1		1	1	5	65	20	5	5	2	4	2	1	1	2	2	2	2
1619	Chemistry	TYC	25	0	25	50	30	3	1
1620	Chemistry	TYC	0	0	0	100	20	2	0	4	2	1	1		1	1	0	65	0	35	0	2	0	0	2	1	1	1	2	2
1621	Chemistry	TYC	0	0	15	85	32	3	1																				1	2
1622	Chemistry	TYC	10	25	5	60	34	3	1	5	2	4	3	3	2	2	0	5	0	95	0	2	0	0	2	1	1	1	2	2
1623	Chemistry	TYC	5	15	35	45	25	2	1	5	1	1	3	3	2	2	0	100	0	0	0	2	0	0	2	1	1	1	1	2
1624	Chemistry	TYC	50	0	0	50	30	3	1	4	2	1	1		1	1	0	100	0	0	0	2			2				2	2
1625	Chemistry	TYC	10	0	15	75	30	3	1	3	3	4	1		1	1	0	85	10	5	0	2	0	0	1	1	1	1	3	1
1626	Chemistry	TYC	5	5	15	75	100	6	1	3	3	1	1		1	1	0	75	20	5	0	2	0	0	1	1	1	1	2	2
1627	Chemistry	TYC	15	25	10	50	40	4	0	5	4	3	1		1	1	0	60	35	5	0	2	1	0	2	1	1	2	2	2
1628	Chemistry	TYC	20	20	0	60	40	4	0	5	3	2	1		1	1	0	80	20	0	0	2	0	0	2	1	1	1	2	2
1629	Chemistry	TYC	0	30	20	50	24	2	1	5	4	4	3	3	2	2	0	80	20	0	0	2	0	0	1	1	1	1	3	3
1630	Chemistry	TYC	0	90	5	5	24	2	1																				3	3
1631	Chemistry	TYC	15	15	15	55	48	4	0	5	2	1	1		1	1	0	85	15	0	0	2	1	1	1	2	1	2	2	2
1632	Chemistry	TYC	10	10	10	70	24	2	1	4	3	2	1		1	1						2	0	0	2	1	1	2	1	2
1633	Chemistry	TYC	30	10	50	10	48	4	0																				3	2
1634	Chemistry	TYC	5	10	15	70	48	4	0	5	4	2	1		1	1	10	75	15	0	0	1	4	2	1	2	1	2	2	2
1635	Chemistry	TYC	10	0	10	80	20	2	1	3	3	4	3	3	2	2	0	100	0	0	0	2	0	0	2	1	1	2	2	2
1636	Chemistry	TYC	0	0	0	100	35	3	0
1637	Chemistry	TYC	0	10	20	70	18	1	1	4	3	4	4	3	2	2	0	90	5	5	0	2	0	0	1	1	1	1	2	2
1638	Chemistry	TYC	15	25	25	35	10	1	1	3	2	2	4	3	2	2	0	100	0	0	0	2	0	0	2	2	2	2	2	2
1639	Chemistry	TYC	20	0	10	70	40	4	0	3	2	4	4	3	2	2	0	95	5	0	0	2	0	2	1	1	1	1	3	1
1640	Chemistry	TYC	25	25	5	45	20	2	0	3	2	4	4	3	2	2	0	75	15	5	5	2	0	0	2	1	1	1	2	2
1641	Chemistry	TYC	10	0	15	75	20	2	1
1642	Chemistry	TYC	0	0	10	90	20	2	0	3	2	4	4	3	2	2	0	90	10	0	0	2	0	0	2	1	1	1	2	2
1643	Chemistry	TYC	5	35	5	55	20	2	1	2	2	1	4	3	2	2	0	95	5	0	0	2	0	0	2	1	1	1	2	2
1644	Chemistry	TYC	0	0	0	100	24	2	0	4	2	4	4	3	2	2	0	90	0	0	10	2	0	0	2	1	1	1	2	2
1645	Chemistry	TYC	10	5	5	80	10	1	1	5	2	4	4	3	2	2	0	90	0	10	0	2	0	0	2	1	1	1	2	2
1646	Chemistry	TYC	10	50	10	30	24	2	1	3	2	4	4	3	2	2	0	85	5	10	0	2	0	0	3	1	1	1	1	1
1647	Chemistry	TYC	25	25	25	25	18	1	1	2	3	4	4	3	2	2	5	85	5	5	0	2	1	0	2	1	1	2	2	2
1648	Chemistry	TYC	0	30	5	65	24	2	1	5	2	2	4	3	2	2	0	70	15	15	0	2	0	0	1	1	1	1	2	1
1649	Chemistry	TYC	10	5	0	85	32	3	1	4	2	1	4	3	2	2	0	75	0	25	0	1	4	0	1	1		2	2	2
1650	Chemistry	TYC	15	5	40	40	16	1	1	3	3	4	4	3	2	2	10	60	10	20	0	2	0	0	2	1	1	2	1	2
1651	Chemistry	TYC	10	10	10	70	16	1	1	1	4	1	1		1	1	10	80	5	5	0	1	0	0	1	1	1	2	2	2
1652	Chemistry	TYC	0	0	0	100	20	2	1	1	3	4	4	1	1	1	0	100	0	0	0	2	0	0	2	1	1	1	2	2
1653	Chemistry	TYC	0	50	0	50	15	1	1	2	3	4	4	3	2	2	0	75	10	0	15	2	0	0	2	1	1	1	1	2
1654	Chemistry	TYC	30	30	0	40	12	1	1			5			2	2						2	0	0	2	1	1	1	1	2
1655	Chemistry	TYC	25	5	20	50	20	2	1	1		4	4	3	2	2	0	90	10	0	0	2	7	3	1	1	1	1	2	3
1656	Chemistry	TYC	20	0	10	70	20	2	1	3	4	2	2		1	2	0	80	15	0	5	2	0	0	2	1	1	2	1	1
1657	Chemistry	TYC	5	30	5	60	24	2	1	4	3	3	2		1	2	0	80	20	0	0	2	0	0	2	1	1	1	2	2
1658	Chemistry	TYC	30	0	40	30	16	1	1	4	2	1	1		1	1	0	70	0	30	0	2	0	0	1	1	1	2	2	2
1659	Chemistry	TYC	15	0	15	70	24	2	1	3	2	2	1		1	1	5	75	5	15	0	2	1	0	1	1	1	2	2	2
1660	Chemistry	TYC	10	15	25	50	20	2	1	3	4	3	2		1	2	10	70	15	5	0	2	2	0	1	1	1	2	1	2
1661	Chemistry	TYC	30	20	0	50	15	1	1	1	2	5			2	2	0	100	0	0	0	2	0	0	2	1	1	1	2	2
1662	Chemistry	TYC	10	20	40	30	24	2	1	5	2	4	3	3	2	2	0	100	0	0	0	2	0	0	3	1	1	1	1	2
1663	Chemistry	TYC	0	20	10	70	18	1	0	3	3	3	4	3	2	2	0	80	10	0	10	2	0	0	2	1	1	1	1	2
1664	Chemistry	TYC	10	0	10	80	24	2	1	4	3	3	4	2	1	2	0	85	5	5	5	2	0	0	2	1	1	1	3	3
1665	Chemistry	TYC	10	15	5	70	21	2	1	2	3	2	1		1	1	0	85	15	0	0	2	0	0	1	1	1	2	2	2
1666	Chemistry	TYC	0	60	20	20	45	4	1	3	4	2	1		1	1	0	70	20	10	0	2	0	0	2	1	1	2	1	1
1667	Chemistry	TYC	10	80	5	5	48	4	1	3	3	1	1		1	1	5	90	0	5	0	2	0	0	1	1	1	1	1	2
1668	Chemistry	TYC	10	25	5	60	48	4	0	3	3	1	1		1	1	5	90	0	5	0	2	0	0	2	1	1	1	2	2
1669	Chemistry	TYC	10	30	10	50	19.5	2	1	3	4	3	2		1	2	10	90	0	0	0	2	0	2	2	1	1	1	1	2
1670	Chemistry	TYC					24	2	1	2		4	3	3	2	2	5	85	5	5	0	2	0	0	3	1	1	2	3	3
1671	Chemistry	TYC	10	30	10	50	15	1	1
1672	Chemistry	TYC	0	20	10	70	24	2	1	3	3	4	3	3	2	2	0	100	0	0	0	2	0	0	1	1	1	1	2	2
1673	Chemistry	TYC	10	0	20	70	32	3	1	3	3	2	1		1	1	0	80	10	10	0	2	0	0	1	1	1	1	2	2
1674	Chemistry	TYC	0	50	40	10	30	3	1																				2	1
1675	Chemistry	TYC	25	5	30	40			1			4	3	2	1	2	0	100	0	0	0	2			1				1	1
1676	Chemistry	TYC	30	5	15	50	30	3	0	4	2	3	2		1	2	0	80	15	5	0	2	0		2	1	1	1	2	2
1677	Chemistry	TYC	25	25	25	25	20	2	1
1678	Chemistry	TYC	10	0	10	80	20	2	0																				2	2
1679	Chemistry	TYC	25	0	25	50	26	2	1	3	2	2	1		1	1	0	60	10	30	0	2	0	0	1	1	1	2	2	1
1680	Chemistry	TYC	20	35	0	45	24	2	1	5	2	2	3	3	2	2	0	100	0	0	0	2	3	0	3	1	1	1	2	2
1681	Chemistry	TYC	20	30	10	40	25	2	1			4	3	3	2	2	0	100	0	0	0	2	0	0	2				2	2
1682	Chemistry	TYC	0	5	0	95	25	2	1	1	2	1	3	3	2	2	0	100	0	0	0	2	0	0	2	1	1	1	2	2
1683	Chemistry	TYC	25	25	0	50	24	2	0	3	3	4	3	3	2	2	0	100	0	0	0	2	0	0	2	1	1	1	3	3
1684	Chemistry	TYC	5	25	5	65	20	2	1	3	3	3	2		1	2	10	40	40	10	0	2	0	0	1	1	2	1	1	1
1685	Chemistry	TYC					36	3	1
1686	Chemistry	TYC					24	2	1	5	1	4	4	3	2	2	0	100	0	0	0	2	0		2	1	1	1	2	2
1687	Chemistry	TYC	50	0	0	50	24	2	1	3	3	2	1		1	1	0	80	0	0	20	2	0	0	2	1	1	1	2	2
1688	Chemistry	TYC	0	0	30	70	36	3	1	4	2	4	3	1	1	1	0	95	0	0	5	2	0	0	2	1	1	1	2	2
1689	Chemistry	TYC	10	10	20	60	25	2	1	2	2	7			2	2	50	25	15	0	10	2	2	1	2	2	2	2	3	3
1690	Chemistry	TYC	5	5	5	85	20	2	1	4	2	3	1		1	1	0	95	0	5	0	2	0	0	2	1	1	1	2	2
1691	Chemistry	TYC	5	5	60	30	24	2	1	2	4	2	1		1	1	20	60	20	0	0	2	2	2	1	1	1	1	2	2
1692	Chemistry	TYC	15	0	20	65	20	2	0			1	3	3	2	2	0	100	0	0	0	2		0	2	1	1		3	3
1693	Chemistry	TYC	10	20	0	70	45	4	1	3	3	1	1		1	1	15	65	20	0	0	2	2	1	2	2	2	2	2	2
1694	Chemistry	TYC	25	0	5	70	36	3	0	4	3	2	1		1	1	10	40	30	20	0	2	0	0	2	1	1	1	2	2
1695	Chemistry	TYC	0	25	0	75	36	3	1	2	4	4	3	2	1	2	0	90	5	5	0	2	0	0	2	1	1	2	2	2
1696	Chemistry	TYC	15	5	0	80	15	1	1	3	3	3	2		1	2	10	80	10	0	0	2	1	0	1	1	1	1	2	2
1697	Chemistry	TYC	0	0	15	85	50	4	0	2	3	1	1		1	1	5	35	10	50	0	2	0	0	1	1	1	1	2	2
1698	Chemistry	TYC	10	35	45	10	80	5	1	3	3	2	1		1	1	0	90	10	0	0	2	0	0	2	1	1	1	3	3
1699	Chemistry	TYC	15	5	5	75	25	2	1																				3	3
1700	Chemistry	TYC	5	5	45	45	24	2	1	3	3	4	3	2	1	2	10	70	15	0	5	2	0	0	2	1	1	2	2	2
1701	Chemistry	TYC	10	20	30	40	28	2	1	2	4	4	3	3	2	2	15	55	15	15	0	2	0	0	2	1	1	1	2	2
1702	Chemistry	TYC	5	5	15	75	24	2	1	4	4	4	2		1	2	0	70	25	5	0	2	0	0	3	1	1	1	2	2
1703	Chemistry	TYC	60	0	30	10	24	2	1	3	3	4	1		1	1	0	100	0	0	0	2	1	0	2	1	1	1	2	2
1704	Chemistry	TYC	20	0	5	75	12	1	1	1		4	3	3	2	2	0	100	0	0	0	2	0	0	2	1	1	1	3	2
1705	Chemistry	TYC	15	15	20	50	24	2	1	3	3	4	3	2	1	2	0	80	10	0	10	2	0	0	2	2	1	1	2	2
1706	Chemistry	TYC	10	10	10	70	36	3	0																				2	2
1707	Chemistry	TYC	15	0	5	80	44	4	0	2	2	1	1		1	1	0	80	0	20	0	2	0	0	2	1	1	1	2	2
1708	Chemistry	TYC	0	0	0	100	36	3	1		2	1	4	3	2	2	0	95	5	0	0	2	1	0	2	1	1	1	2	2
1709	Chemistry	TYC	5	10	10	75	12	1	1	3	3	5	3		2	2	0	100	0	0	0	2	0	0	1	1	1	1	3	3
1710	Chemistry	TYC	10	0	0	90	24	2	0			4	4	3	2	2	0	100	0	0	0	2	0	0	2	1	1	1	2	2
1711	Chemistry	TYC	15	5	10	70	16	1	0	3	3	4	4	2	1	2	0	90	5	5	0	2	2	3	2	1	1	2	2	2
1712	Chemistry	TYC	15	5	10	70	30	3	0	4	2	4	1		1	1	0	95	5	0	0	2	0	0	2	1	1	1	2	2
1713	Chemistry	TYC	0	0	20	80	24	2	1	3	3	2	1		1	1	0	60	10	20	10	2	0	0	2	1	1	1	2	1
1714	Chemistry	TYC	30	20	10	40	24	2	1																				3	3
1715	Chemistry	TYC	15	15	15	55	30	3	0
1716	Chemistry	TYC	15	5	5	75	20	2	1	1	4	1	4	3	2	2	0	100	0	0	0	2	0	0	2	1	1	1	2	2
1717	Chemistry	TYC	25	25	10	40	20	2	1	1	2	4	4	3	2	2	0	80	10	0	10	2	0	0	2	2	1	2	2	2
1718	Chemistry	TYC	20	20	20	40	30	3	1	2	3	1	4	1	1	1	0	70	10	0	20	2	0	0	1	1	1	1	1	1
1719	Chemistry	TYC	30	15	10	45	26	2	1	4	3	4	2		1	2	5	90	0	0	5	2	0	0	2	1	1	1	2	2
1720	Chemistry	TYC	5	25	45	25	28	2	1	3	4	2	2		1	2	0	90	5	0	5	2	0	0	2	1	1	1	2	3
1721	Chemistry	TYC	20	10	10	60	24	2	1	5	2	2	4	3	2	2	0	70	10	10	10	2	0	0	2	2	2	2	1	1
1722	Chemistry	TYC	0	10	15	75	28	2	1
1723	Chemistry	TYC	10	40	15	35	27	2	0	3	2	2	4	3	2	2	0	70	30	0	0	2			1	1	1	1	2	2
1724	Chemistry	TYC	10	15	15	60	30	3	1	4	3	4	4	3	2	2	0	100	0	0	0	2	0	0	2	1	1	1	3	3
1725	Chemistry	TYC	25	0	25	50	16	1	1	4	3	4	4	3	2	2	0	100	0	0	0	2	0	0	2	1	1	1	2	2
1726	Chemistry	TYC	0	50	10	40	20	2	1																				3	2
1727	Chemistry	TYC	10	20	20	50	24	2	1																				2	2
1728	Chemistry	TYC	0	0	5	95	30	3	0	3	3	4	4	1	1	1	0	90	5	5	0	2	0	0	2	1	1	1	2	1
1729	Chemistry	TYC	30	45	5	20	1	1	1			4	4	2	1	2	0	0	0	0	0	2	0	0	2	1	1	1	2	2
1730	Chemistry	TYC	20	20	0	60	36	3	0	1	2	4	4	3	2	2	0	60	5	0	35	2	0	0	3	1	1	1	2	2
1731	Chemistry	TYC	10	10	10	70	25	2	1	2	3	4	4	3	2	2	5	90	5	0	0	2			1	1	1	1	2	1
1732	Chemistry	TYC	20	20	20	40	20	2	0
1733	Chemistry	TYC	30	0	10	60	30	3	1		2	2	1		1	1	0	55	10	35	0	2	2	2	2	1	1	1	3	1
1734	Chemistry	TYC	20	30	10	40	18	1	1	4	3	4	4	3	2	2	0	100	0	0	0	2	0	0	2	1	1	1	2	1
1735	Chemistry	TYC	20	10	10	60	48	4	1	4	2	4	4	3	2	2	0	60	20	20	0	2	0	0	3	1	1	1	3	2
1736	Chemistry	TYC	25	20	20	35	20	2	1	1	3	4	4	2	1	2	0	100	0	0	0	2	6	2	1	1	1	1	2	2
1737	Chemistry	TYC	0	0	35	65	22	2	1	1	3	2	4	1	1	1	0	85	15	0	0	2	0	0	2	1	1	1	2	2
1738	Chemistry	TYC	0	0	50	50	16	1	0
1739	Chemistry	TYC	20	45	15	20	15	1	1	2	2	1	4	1	1	1	0	55	15	20	10	2	0		2	1	1	1	3	3
1740	Chemistry	TYC	25	5	10	60	24	2	1	4	2	2	3	3	2	2	0	100	0	0	0	2	0	0	1	1	1	1	2	2
1741	Chemistry	TYC	0	0	5	95	24	2	1	3	2	2	4	3	2	2	0	100	0	0	0	2	0	0	2	1	1	1	2	2
1742	Chemistry	TYC	20	30	10	40	26	2	1	3	2	4	3	2	1	2	0	90	5	5	0	2	0	0	2	1	1	1	2	2
1743	Chemistry	TYC	0	70	30	0	36	3	1	1	2	1	1		1	1						2	3	1	2	1	1	1	2	2
1744	Chemistry	TYC	15	30	15	40	48	4	1	3	3	4	1		1	1	5	65	15	15	0	2	1	0	1	1	1	2	2	2
1745	Chemistry	TYC	10	30	10	50	48	4	1	3	3	4	1		1	1	0	85	10	5	0	2	0		2	1	1	2	2	2
1746	Chemistry	TYC	0	90	10	0	24	2	1	1	4	1	1		1	1	0	80	20	0	0	2	0	0	2	2		1	2	2
1747	Chemistry	TYC	5	80	10	5	24	2	1	3	4	3	1		1	1	5	65	10	20	0	2	1	1	1	2	2	1	2	2
1748	Chemistry	TYC	0	5	25	70	5	1	1	3		4	3	3	2	2	0	100	0	0	0	2	0	0	2	1	1	1	2	2
1749	Chemistry	TYC	20	15	20	45	20	2	0	5	4	4	4	3	2	2	0	95	0	0	5	2	0	0	1	1	1	2	1	2
1750	Chemistry	TYC	10	10	55	25	48	4	0	2	4	1	1		1	1	0	100	0	0	0	2	1	0	1	1	2	2	1	2
1751	Chemistry	TYC	30	35	15	20	20	2	0	4	4	3	2		1	2	5	70	25	0	0	2	7	0	1	1	1	1	1	3
1752	Chemistry	TYC	20	10	20	50	40	4	0	4	4	1	1		1	1	0	35	15	50	0	2	4	0	2	1	1	1	2	2
1753	Chemistry	TYC	25	40	25	10	96	5	1	3	1	4	3	3	2	2						2							1	1
1754	Chemistry	TYC	5	85	5	5	16	1	1	3	4	2	1		1	1	10	80	10	0	0	2	1	1	1	1	1	2	2	2
1755	Chemistry	TYC	15	15	10	60	48	4	1	2	2	2	1		1	1	20	50	30	0	0	2	1	0	1	1	1	2	2	2
1756	Chemistry	TYC	20	30	30	20	24	2	1
1757	Chemistry	TYC	0	5	15	80	26	2	1	3	2	4	1		1	1	5	90	0	5	0	2	0	0	1	1	1	1	2	2
1758	Chemistry	TYC	20	10	10	60	35	3	1	4	4	4	1		1	1	0	90	10	0	0	2	1	1	2	1	1	2	1	1
1759	Chemistry	TYC	25	0	0	75	15	1	1
1760	Chemistry	TYC	10	40	10	40	20	2	1	4	3	4	2		1	2	0	80	10	0	10	2	1	0	2	2	1	1	2	1
1761	Chemistry	TYC	10	20	30	40	20	2	1	3	3	2	4	3	2	2	0	100	0	0	0	2	0	0	2	1	1	1	2	2
1762	Chemistry	TYC	25	25	25	25	30	3	1
1763	Chemistry	TYC	10	20	5	65	48	4	0	5	2	1	1		1	1	0	70	20	10	0	2	1	0	2	2	1	2	2	2
1764	Chemistry	TYC	0	50	25	25	24	2	1	5	1	4	4	3	2	2	0	100	0	0	0	2	0	0	2	1	1	1	2	3
1765	Chemistry	TYC	0	35	30	35	48	4	1																				1	1
1766	Chemistry	TYC	5	15	30	50	48	4	1	5	1	4	1		1	1	0	70	20	10	0	2	3	0	2	1	1	1	2	1
1767	Chemistry	TYC	10	55	25	10	24	2	1	5	1	1	1		1	1	5	85	0	10	0	2	2	0	1	1	1	1	2	2
1768	Chemistry	TYC	5	15	20	60	24	2	0	4	2	1	1		1	1	10	70	10	10	0	2	0	1	1	1	1	2	2	2
1769	Chemistry	TYC	45	5	0	50	15	1	0	5	1	3	1		1	1	5	90	5	0	0	2	1	1	1	1	1	2	3	3
1770	Chemistry	TYC	5	5	5	85	25	2	0	4	3	1	4	3	2	2	0	95	0	0	5	2	0	0	2	1	1	1	2	2
1771	Chemistry	TYC	20	40	10	30	24	2	1	3	2	4	1		1	1	0	90	10	0	0	2	0	0	2	2	1	1	2	2
1772	Chemistry	TYC	30	20	10	40	40	4	1	2	1	2	1		1	1	0	80	10	10	0	2	0	0	2	1	1	1	2	2
1773	Chemistry	TYC	25	25	15	35	20	2	1	3	3	4	2		1	2	0	80	15	0	5	2	1	0	1	1	1	1	2	2
1774	Chemistry	TYC	0	5	30	65	40	4	0	5	1	4	4	3	2	2	0	100	0	0	0	2	0	0	2	1	1	1	2	2
1775	Chemistry	TYC	20	25	10	45	52	4	0																				2	2
1776	Chemistry	TYC	15	10	10	65	45	4	0
1777	Chemistry	UNI	5	15	0	80	180	6	0	1	4	4	3	2	1	2	10	80	10	0	0	2	4	2	1	1	1	2	1	1
1778	Chemistry	UNI	10	25	0	65	180	6	0	2	4	1	3	3	2	2	10	60	25	5	0	2	3	1	1	1	1	2	2	1
1779	Chemistry	UNI	5	20	0	75	225	6	0	1	3	4	3	3	2	2	0	75	25	0	0	2	0	0	2	1	1	1	2	2
1780	Chemistry	UNI	0	20	5	75	60	5	0	3	3	4	3	3	2	2	10	70	10	10	0	1	2	4	1	1	2		2	2
1781	Chemistry	UNI	5	15	5	75	225	6	0	3	2	3	2		1	2	40	40	20	0	0	2	6	0	1	1	1	1	2	2
1782	Chemistry	UNI	5	5	0	90	100	6	0	3	3	4	3	1	1	1	0	85	15	0	0	2	1	0	2	1	1	1	2	2
1783	Chemistry	UNI	5	5	10	80	250	6	0	2	2	3	2		1	2	40	40	20	0	0	1	5	1	2	1	1	1	3	2
1784	Chemistry	UNI	60	5	0	35	200	6	0	2	2	2	1		1	1	60	30	10	0	0	2	3	5	2	1	1	2	2	2
1785	Chemistry	UNI	15	10	0	75	150	6	0	2	4	3	3	2	1	2	0	50	50	0	0	2	0	0	2	1	1	1	2	2
1786	Chemistry	UNI	5	0	5	90	100	6	0	2	2	1	1		1	1	50	40	10	0	0	1	6	10	2	1	1	1	2	2
1787	Chemistry	UNI	0	0	20	80	300	6	0	1	3	2	3	1	1	1	0	80	20	0	0	2	0	0	2	1	1	2	2	2
1788	Chemistry	UNI	5	0	15	80	120	6	0	3	2	2	1		1	1	35	50	15	0	0	1	4	5	1	1	1	2	2	2
1789	Chemistry	UNI	0	0	5	95	212	6	0	2	3	1	1		1	1	40	40	20	0	0	1	4	10	1	1	1	2	2	2
1790	Chemistry	UNI	0	25	25	50	200	6	0	3	4	4	3	2	1	2	0	100	0	0	0	2	0	1	2	1	1	1	2	1
1791	Chemistry	UNI	10	30	10	50	120	6	0	3	3	4	3	1	1	1	0	90	10	0	0	2	1	1	1	1	1	2	1	1
1792	Chemistry	UNI	5	10	10	75	120	6	0	2	2	2	1		1	1	75	20	5	0	0	1	4	5	2	1	1	2	1	2
1793	Chemistry	UNI	10	25	0	65	140	6	0	4	2	3	2		1	2	65	30	5	0	0	2	4	3	1	2	1	1	1	2
1794	Chemistry	PUI	5	0	10	85	75	5	0	2	3	2	1		1	1	20	60	10	10	0	2	1	1	2	1	1	1	2	2
1795	Chemistry	PUI	10	10	0	80	110	6	0	1	2	1	1		1	1	30	60	10	0	0	1	2	8	2	1	1	1	2	2
1796	Chemistry	PUI	0	50	0	50	80	5	0	4	3	1	1		1	1	30	60	10	0	0	1	1	2	2	1	1	1	2	2
1797	Chemistry	PUI	0	0	5	95	50	4	0	3	2	2	1		1	1	0	90	10	0	0	2	0	0	2	1	1	1	2	2
1798	Chemistry	PUI	0	0	10	90	35	3	0																				3	2
1799	Chemistry	PUI	5	0	5	90	48	4	1	4	2	3	2		1	2	40	40	20	0	0	1	0	4	1	1	1	1	2	2
1800	Chemistry	UNI	0	90	0	10	112.5	6	1	3	3	4	3	3	2	2	0	80	0	15	5	2	4	0	2	2	2	2	2	2
1801	Chemistry	UNI	70	10	10	10	125	6	0	3	2	1	1		1	1	40	40	20	0	0	1	6	10	2	1	1	1	2	2
1802	Chemistry	UNI	10	30	10	50	250	6	1	1	2	1	1		1	1	40	40	20	0	0	1	4	8	1	2	1	1	2	2
1803	Chemistry	UNI	10	10	0	80	150	6	1	2	3	4	3	2	1	2	0	80	20	0	0	1	1	1	1	1	1	2	2	2
1804	Chemistry	UNI	10	0	0	90	60	5	1	4	3	3	3	3	2	2	30	20	10	0	40	2	0	0	2	1	1	1	2	2
1805	Chemistry	UNI	15	25	10	50	50	4	0	3	2	3	2		1	2	35	50	10	5	0	1	5	6	1	1	1	1	2	3
1806	Chemistry	UNI	20	0	0	80	240	6	0	1	3	4	3	3	2	2	0	100	0	0	0	2	0	0	2	1	1	1	1	2
1807	Chemistry	UNI	10	30	10	50	160	6	0	1	3	4	3	2	1	2	0	100	0	0	0	2	0	0	2	1	2	1	1	2
1808	Chemistry	UNI	0	10	0	90	40	4	0	1	1	3	2		1	2	40	40	20	0	0	1		3	2	1	1	1	3	2
1809	Chemistry	PUI					40	4	0	3	3	3	2		1	2	20	75	5	0	0	1	3	6	1	1	1	1	1	1
1810	Chemistry	PUI	20	0	10	70	42	4	1	4	4	2	2		1	2						1	4	1	1	1	2	2	2	2
1811	Chemistry	PUI	0	80	10	10	40	4	1	4	2	4	3	3	2	2	0	100	0	0	0	2	0	0	2	1	1	1	2	2
1812	Chemistry	PUI	25	5	20	50	75	5	0	2	4	1	1		1	1	5	30	5	60	0	1	2	0	2	1	1	1	1	2
1813	Chemistry	PUI	10	30	20	40	75	5	0	3	4	3	2		1	2	20	60	10	10	0	1	2	1	2	1	1	2	1	2
1814	Chemistry	PUI	15	25	10	50	72	5	0	2	3	1	1		1	1	35	50	15	0	0	2	4	2	1	1	1	1	2	2
1815	Chemistry	PUI	15	0	25	60	25	2	0	3	3	2	1		1	1	30	50	20	0	0	2	3	1	2	1	1	1	1	2
1816	Chemistry	PUI	5	5	0	90	40	4	1	4	2	1	1		1	1	10	50	10	20	10	1	4	0	2	2	1	2	2	2
1817	Chemistry	PUI	10	20	20	50	32	3	1	3	4	1	1		1	1	10	50	15	25	0	2	0	0	1	1	1	1	2	2
1818	Chemistry	PUI	20	20	0	60	35	3	0	3	4	3	2		1	2	30	60	10	0	0	1	2	1	2	1	1	1	2	3
1819	Chemistry	UNI	10	40	0	50	64	5	1	3	3	4	3	2	1	2	0	100	0	0	0	2	0		1	1	1	1	2	2
1820	Chemistry	UNI	20	30	10	40	64	5	1																				2	2
1821	Chemistry	UNI	20	20	0	60	64	5	1	3	2	4	3	2	1	2	0	100	0	0	0	2	0	0	2	1	1	1	1	2
1822	Chemistry	UNI	10	70	10	10	64	5	1	4	4	2	1		1	1	20	70	10	0	0	1	4	2	1	1	2	2	2	2
1823	Chemistry	UNI	0	60	15	25	64	5	1	3	4	2	1		1	1	20	70	10	0	0	1	4	2	2	2	1	1	3	3
1824	Chemistry	UNI	10	50	20	20	48	4	1	4	4	3	2		1	2	30	50	10	10	0	1	6	4	2	1	1	1	2	2
1825	Chemistry	UNI	10	60	10	20	50	4	1	4	4	3	2		1	2						2	2	0	2	1	1	1	2	2
1826	Chemistry	UNI	5	50	5	40	48	4	1	4	3	3	2		1	2	25	70	5	0	0	2	1	0	2	1	1	1	2	2
1827	Chemistry	PUI	20	30	5	45	98	5	0	1	3	1	1		1	1						1	3	0	2	1	1	1	2	2
1828	Chemistry	PUI	15	15	0	70	80	5	0
1829	Chemistry	UNI	10	10	15	65	100	6	0	3	2	4	3	1	1	1	0	100	0	0	0	2	0	0	2	1	1	2	2	2
1830	Chemistry	UNI	5	30	15	50	96	5	0	4	4	3	2		1	2	40	45	15	0	0	1	3	5	1	1	1	1	2	1
1831	Chemistry	PUI	5	5	0	90	140	6	0	4	3	3	2		1	2	20	70	10	0	0	2	1	1	1	2	2	1	2	2
1832	Chemistry	UNI	5	5	10	80	120	6	0	4	2	4	3	2	1	2	0	100	0	0	0	2	1	3	2	2	1	1	2	2
1833	Chemistry	UNI	10	10	0	80	175	6	0	3	4	1	1		1	1	10	60	10	20	0	2	2	1	1	1	2	2	2	2
1834	Chemistry	UNI	20	30	30	20	48	4	1	3	4	1	1		1	1	35	35	30	0	0	1	4	0	1	2	2	2	2	2
1835	Chemistry	UNI	5	50	20	25	48	4	1	4	3	2	1		1	1	30	30	20	20	0	2	2	0	2	1	2	1	2	2
1836	Chemistry	UNI	0	25	25	50	48	4	1	3	4	3	2		1	2	45	45	10	0	0	1	3	2	2	1	1	1	1	1
1837	Chemistry	UNI	30	15	25	30	48	4	1	3	3	3	2		1	2	40	50	10	0	0	2	4	3	1	2	1	2	2	1
1838	Chemistry	UNI	5	0	0	95	72	5	1	2	3	3	2		1	2	20	75	5	0	0	2	3	2	2	1	1	1	2	2
1839	Chemistry	UNI	0	0	0	100	100	6	0	1	3	2	1		1	1	20	60	10	10	0	2	2	1	2	1	1	1	2	2
1840	Chemistry	UNI	20	20	20	40	35	3	1	3	4	3	2		1	2	30	60	10	0	0	2	2	4	2	1	1	2	1	2
1841	Chemistry	UNI	15	10	5	70	80	5	0	4	1	1	1		1	1	20	50	10	20	0	1	1	2	1	1	2	2	2	2
1842	Chemistry	UNI	15	15	30	40	100	6	0	2	3	4	3	1	1	1	0	90	10	0	0	2	0	0	1	1	1	1	3	3
1843	Chemistry	UNI	10	10	10	70	50	4	0	4	2	4	3	1	1	1	0	100	0	0	0	2	0		2	1	1	2	2	2
1844	Chemistry	UNI	0	10	30	60	75	5	1	3	3	3	2		1	2	50	45	5	0	0	1	6	5	1	1	1	2	2	2
1845	Chemistry	UNI	0	90	5	5	75	5	1	5	2	4	3	2	1	2	0	100	0	0	0	2	3	0	1	1	1	2	2	1
1846	Chemistry	UNI	25	5	10	60	75	5	1	1	3	1	1		1	1	0	80	20	0	0	2	2	0	1	1	2	1	1	3
1847	Chemistry	UNI	30	30	15	25	72	5	0	4	3	4	3	1	1	1	0	95	5	0	0	2	0	0	3	1	1	1	2	2
1848	Chemistry	UNI	0	15	15	70	78	5	1	3	2	3	2		1	2	45	50	5	0	0	1	0	0	1	1	1	1	1	2
1849	Chemistry	UNI	15	30	0	55	75	5	1	3	3	3	2		1	2	40	40	20	0	0	2	4	1	1	1	1	2	1	1
1850	Chemistry	UNI					75	5	1
1851	Chemistry	UNI	10	0	0	90	120	6	0																				2	2
1852	Chemistry	UNI					200	6	0	2	2	4	3	1	1	1	0	100	0	0	0	2	0	0	2	2	1	1	2	2
1853	Chemistry	UNI	20	15	15	50	750	6	0
1854	Chemistry	UNI	0	5	10	85	350	6	0	2	4	3	2		1	2	15	80	5	0	0	2	2	2	1	1	1	2	1	2
1855	Chemistry	UNI	0	0	5	95	400	6	0	4	2	3	2		1	2	60	30	10	0	0	1	4	3	2	1	1	1	2	2
1856	Chemistry	UNI	25	0	0	75	400	6	0			3	1		1	1	50	35	15	0	0	1	10	10	1	1	1	1	2	2
1857	Chemistry	UNI	5	15	15	65	450	6	0	2	4	4	3	2	1	2						2	0	0	2	1	1	2	2	2
1858	Chemistry	UNI	10	0	5	85	400	6	0	4	1	4	3	2	1	2	10	90	0	0	0	2	0	0	2	1	1	1	2	3
1859	Chemistry	UNI	20	20	20	40	370	6	0	2	4	1	1		1	1	50	30	20	0	0	1	6	10	2	1	1	2	1	2
1860	Chemistry	UNI	0	85	5	10	100	6	1	2	3	1	1		1	1	5	75	15	5	0	2	2	1	1	1	1	1	2	2
1861	Chemistry	UNI	10	10	0	80	250	6	0	3	4	4	2		1	2	20	60	20	0	0	2	1	0	1	1	1	2	2	2
1862	Chemistry	UNI	0	0	20	80	170	6	0	3	3	4	3	2	1	2	0	90	0	0	10	2	0	0	1	1	1	1	1	1
1863	Chemistry	UNI	15	25	0	60	60	5	1	2	4	1	1		1	1	50	25	20	5	0	1	10	10	2	1	1	1	2	2
1864	Chemistry	UNI	10	20	10	60	330	6	0	3	3	1	1		1	1	40	30	20	10	0	1	3	0	2	1	1	1	1	2
1865	Chemistry	UNI	20	0	30	50	440	6	0	1	3	2	1		1	1	70	20	5	5	0	1	10	10	1	1	2	1	2	2
1866	Chemistry	UNI	10	0	10	80	450	6	0	2	3	1	1		1	1	60	20	20	0	0	1	4	10	2	1	1	1	2	2
1867	Chemistry	UNI	15	15	15	55	250	6	0	2	3	3	2		1	2	70	20	10	0	0	1	5	4	2	1	1	2	1	1
1868	Chemistry	UNI	15	5	0	80	200	6	0	1	2	2	1		1	1	60	30	10	0	0	1	10	10	2	1	1	1	2	2
1869	Chemistry	UNI	0	0	0	100	400	6	0	2	3	1	1		1	1	75	20	5	0	0	1	5	6	2	1	2	1	2	2
1870	Chemistry	UNI	20	30	30	20	480	6	0	2	4	4	3	1	1	1	0	100	0	0	0	2	0	0	1	1	1	1	2	2
1871	Chemistry	UNI	5	0	0	95	400	6	0	3	3	4	3	3	2	2	30	70	0	0	0	1	4	4	1	1	2	1	2	2
1872	Chemistry	PUI	0	50	25	25	35	3	1	3	4	1	1		1	1	10	50	10	30	0	2	2	2	1	1	1	1	1	2
1873	Chemistry	PUI	5	75	5	15	40	4	1	1	4	2	1		1	1	40	50	10	0	0	2	2	3	1	1	1	1	2	1
1874	Chemistry	PUI	0	60	10	30	40	4	1	3	4	1	1		1	1	10	60	10	20	0	1	2	3	1	1	2	2	2	2
1875	Chemistry	PUI	5	40	10	45	39	3	1	2	4	1	1		1	1	35	50	15	0	0	1	3	5	1	1	2	1	1	1
1876	Chemistry	PUI	10	20	20	50	33	3	0	2	3	1	1		1	1	20	50	20	10	0	1	1	1	1		2	2	2	2
1877	Chemistry	PUI	10	5	5	80	50	4	0	2	3	2	1		1	1	45	50	5	0	0	2	2	1	1	1	1	2	1	1
1878	Chemistry	PUI	10	10	30	50	45	4	1	3	3	1	1		1	1	20	65	10	5	0	1	4	3	1	1	1	1	2	3
1879	Chemistry	UNI	20	0	20	60	450	6	0	2	2	2	1		1	1	40	50	10	0	0	1	10	6	1	1	1	1	1	2
1880	Chemistry	PUI	5	5	0	90	70	5	0	3	3	3	2		1	2	10	75	15	0	0	2	1	0	2	1	1	1	2	2
1881	Chemistry	UNI	0	0	0	100	97	5	0																				2	2
1882	Chemistry	UNI	5	0	0	95	400	6	0	2	3	4	3	2	1	2	0	100	0	0	0	2			2				2	2
1883	Chemistry	PUI	20	5	0	75	115	6	0	3	2	4	3	1	1	1	0	95	5	0	0	2	0	0	2	1	1	1	2	2
1884	Chemistry	UNI	0	25	0	75	200	6	0	3	4	4	3	3	2	2	5	80	15	0	0	1	0	0	1	2	1	1	2	2
1885	Chemistry	UNI	0	50	15	35	60	5	1	1	2	1	1		1	1	40	40	20	0	0	1	8	10	1	1	1	2	2	2
1886	Chemistry	UNI	10	40	10	40	60	5	1	2	2	1	1		1	1	10	60	20	10	0	2	1	0	1	2	1	2	2	2
1887	Chemistry	PUI	15	50	5	30	25	2	0	2	4	3	2		1	2	15	70	15	0	0	2	1	2	1	1	1	2	3	3
1888	Chemistry	PUI	5	35	10	50	28	2	0	3	4	2	1		1	1	25	50	25	0	0	2	1	1	1	1	1	2	1	2
1889	Chemistry	PUI	10	25	5	60	25	2	1	5	4	1	1		1	1	30	60	10	0	0	2	1	0	1				2	2
1890	Chemistry	UNI	10	45	10	35	150	6	1	2	4	1	3	3	2	2	0	70	20	10	0	1	1	0	1	1	1	2	2	2
1891	Chemistry	UNI	0	5	0	95	200	6	0	2	3	1	1		1	1	40	25	20	15	0	1	5	3	2	1	1	1	2	2
1892	Chemistry	UNI	25	0	0	75	80	5	0	2	3	1	1		1	1	15	70	15	0	0	2	3		1	1	1	2	2	2
1893	Chemistry	PUI	10	10	0	80	85	5	1	3	3	4	3	3	2	2	0	100	0	0	0	2	0		2	1	1	1	3	3
1894	Chemistry	PUI	5	10	10	75	70	5	0																				1	2
1895	Chemistry	PUI	25	25	0	50	75	5	1	2	2	2	1		1	1	25	50	25	0	0	2	3	0	1	2	1	1	3	3
1896	Chemistry	UNI	10	30	10	50	80	5	1	3	4	3	2		1	2	20	60	20	0	0	2	4	2	1	2	2	1	1	1
1897	Chemistry	PUI	30	20	20	30	30	3	0	4	3	3	2		1	2	20	70	10	0	0	2	0	0	1	1	1	1	2	2
1898	Chemistry	UNI	0	0	5	95	250	6	0	2	4	5			2	2	0	80	5	15	0	2	1	0	2	1	1	2	2	2
1899	Chemistry	UNI	10	20	20	50	50	4	0	1	1	4	3	1	1	1	0	60	15	15	10	2	2	0	1	1	1	2	2	2
1900	Chemistry	UNI	5	10	5	80	240	6	0	2	2	3	2		1	2	50	25	25	0	0	2	3	1	2	1	1	1	2	2
1901	Chemistry	UNI	15	15	10	60	200	6	0	2	3	2	3	1	1	1	0	0	0	0	0	2	2		1	1	1	2	2	2
1902	Chemistry	PUI	0	0	10	90	38	3	0	2	4	2	1		1	1	30	30	30	5	5	2	2	1	2	1	1	2	2	2
1903	Chemistry	PUI	0	0	15	85	35	3	0	3	4	1	1		1	1	40	50	10	0	0	2	1	0	1	1	2	2	2	2
1904	Chemistry	UNI	0	0	10	90	100	6	0	1	4	5			2	2	0	90	10	0	0	2	0	0	2	1	1	1	2	2
1905	Chemistry	UNI	0	0	0	100	70	5	0	1	4	3	2		1	2	45	45	10	0	0	1	4	6	1	2	1	2	2	1
1906	Chemistry	UNI	0	25	0	75	65	5	0	2	4	2	1		1	1	40	40	10	10	0	2	4	0	2	1	1	1	2	2
1907	Chemistry	UNI					12	1	0																				2	2
1908	Chemistry	UNI	30	30	30	10	90	5	0	3	3	5			2	2	20	50	10	5	15	2	0	1	1	2	1	2	1	2
1909	Chemistry	UNI	0	0	10	90	100	6	0	3	1	1	1		1	1	0	60	40	0	0	2	0	0	2	1	1	1	2	2
1910	Chemistry	UNI	5	0	5	90	100	6	0	2	4	4	3	2	1	2	0	100	0	0	0	2	0	1	2	1	1	1	2	2
1911	Chemistry	UNI	25	25	0	50	140	6	0	3	4	3	3	2	1	2	10	85	5	0	0	2	0	0	1	1	1	2	2	2
1912	Chemistry	UNI	30	30	20	20	144	6	0	2	3	3	3	2	1	2	15	75	10	0	0	2	1	0	1	1	2	2	2	2
1913	Chemistry	UNI	5	5	0	90	180	6	0	3	2	1	1		1	1	50	30	15	5	0	1	2	5	2	1	1	1	2	2
1914	Chemistry	PUI	10	20	0	70	50	4	0	1	2	3	3	2	1	2	10	70	20	0	0	2	0	2	1	1	1	2	2	2
1915	Chemistry	UNI	35	5	10	50	120	6	0			3	2		1	2	50	40	10	0	0	1	2	5	2	1	1	1	1	2
1916	Chemistry	UNI	0	25	0	75	120	6	0	2	4	1	1		1	1	35	25	10	30	0	1	8	10	1	1	1	1	2	2
1917	Chemistry	UNI	0	60	20	20	90	5	0	2	4	3	3	2	1	2	10	70	10	10	0	2	0	0	1	1	1	1	1	1
1918	Chemistry	UNI	0	0	0	100	150	6	0	5	2	2	1		1	1	35	50	15	0	0	2	1	3	2	1	1	1	2	2
1919	Chemistry	UNI	30	30	10	30	77	5	0	3	2						25	60	10	5	0	1	1		1	1	1	1	1	1
1920	Chemistry	UNI	10	10	40	40	400	6	0	2	3	3	2		1	2	60	30	5	5	0	1	4	2	2	1	1	1	2	1
1921	Chemistry	UNI	0	0	10	90	450	6	0	1	2	1	1		1	1	50	30	10	10	0	1	6	4	1	1	1	2	2	2
1922	Chemistry	UNI	15	35	0	50	350	6	0	2	2	4	3	2	1	2	30	60	10	0	0	1	4	1	1	2	1	2	1	2
1923	Chemistry	UNI	0	20	10	70	75	5	0	4	3	1	1		1	1	30	40	10	20	0	2	4	8	1	1	1	1	3	2
1924	Chemistry	UNI	0	20	0	80	275	6	0	2	2	1	1		1	1	50	40	5	5	0	1	5	8	2	1	1	1	2	2
1925	Chemistry	UNI	10	20	10	60	260	6	0	3	2	7			2	2	40	40	5	15	0	2	0	1	1	1	1	2	1	1
1926	Chemistry	PUI	20	10	50	20	20	2	1																				2	3
1927	Chemistry	PUI					25	2	0								0	0	0	0	0				3				2	2
1928	Chemistry	UNI	5	5	50	40	220	6	0	1	4	3	2		1	2	70	15	5	5	5	2	7	5	1	1	1	1	3	3
1929	Chemistry	UNI	20	0	5	75	250	6	0	2	4	5			2	2	0	100	0	0	0	2	0	1	3	1	1	1	3	1
1930	Chemistry	PUI	10	0	30	60	30	3	0	2	4	4	3	1	1	1	0	80	20	0	0	2	0		2	1	1	1	2	2
1931	Chemistry	UNI	20	0	0	80	100	6	0	4	2	1	1		1	1	35	30	10	25	0	1	2	2	1	2	1	2	2	1
1932	Chemistry	PUI	10	25	15	50	32	3	0	3	3	1	1		1	1	10	60	20	10	0	2	5	2	2	1	1	2	2	2
1933	Chemistry	UNI	5	5	30	60	250	6	0	2	4	4	3	1	1	1	0	30	30	40	0	2	1	0	2	1	1	1	2	1
1934	Chemistry	UNI	0	35	10	55	200	6	0	3	2	4	3	3	2	2	0	25	15	60	0	2	1	0	2	1	1	1	2	2
1935	Chemistry	PUI	30	30	30	10	64	5	1	3	3	4	3	1	1	1	5	75	10	10	0	2	2	1	1	1	1	1	2	2
1936	Chemistry	PUI
1937	Chemistry	PUI	10	10	30	50	40	4	0	4	3	4	3	3	2	2	5	60	30	0	5	2	1	0	2	1	1	2	1	2
1938	Chemistry	PUI	15	20	0	65	32	3	1	3	3	2	1		1	1	40	40	20	0	0	1	1	1	2	2	1	1	1	1
1939	Chemistry	PUI					55	4	0
1940	Chemistry	PUI	15	5	10	70	48	4	0	2	4	4	3	2	1	2	0	75	25	0	0	2	0	1	2	1	1	1	2	2
1941	Chemistry	PUI	5	15	0	80	192	6	0	3	4	4	3	1	1	1	0	85	15	0	0	2	2		1	1	1	2	2	2
1942	Chemistry	PUI	10	30	5	55	48	4	1	3	2	2	1		1	1	10	60	30	0	0	2	3	2	1	1	1	2	2	3
1943	Chemistry	PUI	10	20	10	60	48	4	0	3	3	4	3	1	1	1	0	65	35	0	0	2	1	0	2	2	1	1	1	1
1944	Chemistry	PUI	30	30	20	20	35	3	0	2	4	3	2		1	2	15	70	15	0	0	1	3	0	2	1	1	1	2	2
1945	Chemistry	PUI	5	25	30	40	40	4	0	2	4	3	2		1	2	30	30	30	10	0	2	1	0	2	1	1	1	2	2
1946	Chemistry	PUI	15	40	20	25	35	3	1	2	3	2	1		1	1	30	50	20	0	0	1	2	1	1	2	1	1	2	2
1947	Chemistry	PUI	10	20	10	60	60	5	1	2	3	1	1		1	1	40	50	10	0	0	1	2	0	1	2	2	2	2	2
1948	Chemistry	PUI	15	0	0	85	64	5	0	2	4	3	2		1	2	40	40	20	0	0	1	1	0	1	1	1	1	1	1
1949	Chemistry	PUI	5	5	10	80	120	6	0	4	3	3	1		1	1	20	70	5	5	0	2	4	0	1	1	2	2	2	2
1950	Chemistry	UNI	10	0	10	80	250	6	0	3	3	5			2	2	10	90	0	0	0	2	0	2	2	1	1	1	2	1
1951	Chemistry	UNI	0	0	0	100	350	6	0	1	3	1	1		1	1	75	20	5	0	0	1	10	10	1	2	1	1	2	2
1952	Chemistry	UNI	15	0	0	85	200	6	0	1	2	3	2		1	2	60	30	10	0	0	1	4	5	1	1	1	1	2	2
1953	Chemistry	UNI	10	80	0	10	21	2	1			4	3	3	2	2	0	100	0	0	0	2	0	0	2	1	1	1	2	2
1954	Chemistry	UNI	40	40	10	10	150	6	0	4	3	2	1		1	1	20	40	40	0	0	2	0	1	2	1	1	2	2	2
1955	Chemistry	UNI	45	40	5	10	24	2	0	1	2	4	3	2	1	2	0	100	0	0	0	2	0	0	2	1	1	1	2	2
1956	Chemistry	UNI	0	55	10	35	150	6	0	2	2	1	1		1	1	5	10	0	85	0	1	3	2	1	2	1	1	2	2
1957	Chemistry	UNI	5	5	0	90	170	6	0	1	2	4	3	3	2	2	0	90	5	5	0	2	0	0	2	2	2	2	2	1
1958	Chemistry	UNI	10	10	5	75	75	5	0	3	4	5			2	2	0	80	10	0	10	2	0	0	2	1	1	1	2	3
1959	Chemistry	UNI	0	5	0	95	70	5	0	3	4	3	2		1	2	20	70	10	0	0	2	2	1	1	1	1	2	1	2
1960	Chemistry	UNI	15	15	0	70	64	5	0	2	3	2	1		1	1	20	30	10	40	0	2	1	0	1	1	1	1	2	2
1961	Chemistry	UNI	25	5	5	65	35	3	0	4	4	1	1		1	1	25	60	15	0	0	2	0	0	2	1	1	2	2	2
1962	Chemistry	UNI					15	1	1
1963	Chemistry	PUI					20	2	1
1964	Chemistry	UNI	30	20	0	50	300	6	0	3	2	4	3	1	1	1	10	75	5	10	0	2	0	0	2	1	1	2	2	1
1965	Chemistry	UNI	0	15	5	80	300	6	0	3	2	4	3	2	1	2	0	75	0	25	0	2	1	0	2	1	1	1	2	2
1966	Chemistry	PUI	0	0	5	95	48	4	0	4	2	3	3	3	2	2	0	100	0	0	0	2	0	0	3	1	1	1	2	3
1967	Chemistry	PUI	5	5	0	90	50	4	0	3	3	1	1		1	1	10	80	10	0	0	2	0	1	1	1	1	1	2	2
1968	Chemistry	PUI	5	20	0	75	45	4	0	3	4	1	1		1	1	10	60	20	10	0	2	1	0	2	1	1	1	2	2
1969	Chemistry	UNI	5	40	10	45	185	6	0	2	2	3	2		1	2	35	40	15	10	0	2	5	7	1	1	1	1	1	2
1970	Chemistry	PUI	10	10	0	80	30	3	1																				2	2
1971	Chemistry	PUI	10	0	0	90	35	3	1	2	4	1	1		1	1	20	60	15	5	0	2	0	0	2	2	1	1	2	2
1972	Chemistry	PUI	20	20	5	55	35	3	1	2	4	3	2		1	2	20	70	10	0	0	1	2	1	1	2	1	1	3	3
1973	Chemistry	PUI	0	30	0	70	30	3	1	3	2	1	1		1	1	15	60	20	5	0	2	2	0	2	2	1	1	2	2
1974	Chemistry	PUI	15	5	5	75	20	2	1	2	4	2	1		1	1	30	50	20	0	0	2	4	0	2	1	1	2	2	1
1975	Chemistry	PUI	10	20	20	50	40	4	1	4	3	1	1		1	1	20	60	15	0	5	1	4	0	1	1	1	1	2	2
1976	Chemistry	PUI	0	25	0	75	40	4	1	3	4	1	1		1	1	10	75	10	5	0	2	1	0	2	1	1	1	2	2
1977	Chemistry	PUI	5	10	80	5	5	1	1		4	1	1		1	1	10	70	15	5	0	2			1				3	2
1978	Chemistry	PUI	10	50	10	30	80	5	0	2	4	3	2		1	2	20	60	20	0	0	2	2	1	1	1	1	2	3	2
1979	Chemistry	UNI	0	0	10	90	120	6	0	2	2	1	1		1	1	40	30	20	10	0	2	5	10	2	1	1	1	2	2
1980	Chemistry	UNI	5	5	10	80	110	6	0	1	1	1	1		1	1	60	20	20	0	0	1	4	10	1	1	1	1	3	2
1981	Chemistry	UNI	25	35	0	40	20	2	1	4	3	3	2		1	2	20	60	20	0	0	2	0	2	2	1	1	1	2	2
1982	Chemistry	UNI	10	30	30	30	22.5	2	0	3	1	4	3	3	2	2	10	90	0	0	0	2	2	1	1	1	1	1	1	1
1983	Chemistry	UNI	10	0	5	85	40	4	1																				2	2
1984	Chemistry	UNI	0	0	5	95	50	4	0	5	1	4	3	2	1	2	0	95	5	0	0	2	0	0	2	1	1	1	2	2
1985	Chemistry	PUI	25	0	0	75	75	5	0	3	3	5			2	2	0	95	5	0	0	2	0	0	2	1	1	1	2	2
1986	Chemistry	PUI	5	0	0	95	50	4	0	3	3	3	3	2	1	2	10	80	10	0	0	2	0	0	2	1	1	1	2	2
1987	Chemistry	UNI	5	5	10	80	100	6	0	3	3	3	2		1	2	35	60	5	0	0	1	8	5	2	1	1	1	3	2
1988	Chemistry	UNI	5	0	5	90	120	6	0	2	3	3	3	2	1	2	5	70	15	10	0	2	1	0	1	1	2	2	2	2
1989	Chemistry	UNI	5	20	0	75	120	6	0	2	2	3	2		1	2	30	60	10	0	0	1	5	2	2	1	1	1	2	2
1990	Chemistry	UNI	10	10	0	80	130	6	0	1	3	2	1		1	1	40	40	20	0	0	2	1	2	1	2	1	1	3	2
1991	Chemistry	PUI	0	25	0	75	60	5	1	2	4	4	3	2	1	2	0	80	20	0	0	2	1	0	2	2	1	1	2	2
1992	Chemistry	PUI	5	20	5	70	70	5	0	2	2	1	1		1	1	30	60	10	0	0	1	2	3	1	2	1	1	2	2
1993	Chemistry	PUI	40	0	0	60	65	5	0	3	3	1	1		1	1	20	60	10	10	0	2	2	3	2	1	2	2	2	2
1994	Chemistry	PUI	5	10	0	85	75	5	0	1	3	1	1		1	1	10	50	10	30	0	2	4	1	1	1	1	2	2	2
1995	Chemistry	PUI	5	70	20	5	24	2	1	4	4	1	1		1	1	10	80	10	0	0	2	4	2	1	1	1	2	2	2
1996	Chemistry	PUI	10	70	10	10	24	2	1	3	4	1	1		1	1	15	80	5	0	0	2	3	0	2	2	1	1	2	2
1997	Chemistry	PUI	0	90	5	5	22	2	1	2	3	3	3	3	2	2	5	90	5	0	0	2	1	0	1	1	1	2	2	2
1998	Chemistry	PUI	20	20	10	50	60	5	1	3	4	1	1		1	1	20	60	20	0	0	1	3	2	1	2	1	2	2	1
1999	Chemistry	PUI	15	85	0	0	37	3	1	4	4	1	1		1	1	5	85	5	0	5	2	2	2	1	1	1	2	2	2
[truncated: 1,770 more rows]

## Sheet: Codebook
Variable Name	Supplement ID	Question and coding
PartID		Description
Discipline		Mathematics, Chemistry, or Physics (pre-determined)
InstType		Institution type; University (UNI), primarily undergraduate (PUI), two-year college (TYC)
ClassTime_Individ	SQ 1a	Working individually; Drop down (0-100, intervals of 5)
ClassTime_SmGp	SQ 1b	Working in small groups; Drop down (0-100, intervals of 5)
ClassTime_Disc	SQ 1c	Participating in whole class discussions; Drop down (0-100, intervals of 5)
ClassTime_Lect	SQ 1d	Listening to the instructor lecture or solve problems; Drop down (0-100, intervals of 5)
ClassSize_Num	SQ 2_num	Class enrollment [numeric]. Cleaned, averages replacing ranged responses.
ClassSize_Bin	SQ 2_bins	Binned class size; 1:0-19; 2: 20-29; 3: 30-39; 4: 40-59; 5: 60-99; 6: 100+
ClassType	SQ 3	Is the classroom accommodating of group work; 0: No; 1: Yes
SET	SQ 4abcde	What is the role of student evaluations of teaching (SET) in evaluating teaching performance in decisions of review, promotion, or tenure?; 1 = SET are the only measure used to evaluate teaching performance; 2 = SET are used and given more weight as compared to other measures; 3 = SET are used and given equal weight as compared to other measures; 4 = SET are used and given less weight as compared…
TeachAssess	SQ 5abcd	How much does the overall assessment of teaching performance matter in decisions of review, promotion, or tenure for someone in your role?; 1 = It is not considered; 2 = Somewhat influential; 3 = Influential; 4 = Very influential
Rank	SQ 6	What is your present academic rank?; 1 = Professor; 2 = Associate Professor; 3 = Assistant Professor; 4 = Lecturer/Instructor; 5 = Visting Professor/Lecturer/Instructor; 6 = Postdoctoral Instructor; 7 = Graduate Student Instructor or Teaching Assistant
TenureStat	SQ 7	What is your tenure status at this institution?; 1 = Tenured; 2 = On tenure track, but not tenured; 3 = Not on tenure track, but this institution has a tenure system; 4 = No tenure system at this institution
SecurStat	SQ 8 raw	Do you have the opportunity for promotion that comes with increased security of employment?; 1 = Yes, and I have received such a promotion; 2 = Yes, and I have not received such a promotion; 3 = No
SecureTrack	SQ 6-8 composite1	Is there potential for increased job security? 1=Yes, 2=No
Security	SQ 6-8 composite2	Do they have increased job security? 1=Yes, 2=No
Position_Research	SQ 9a	What is the approximate distribution of your position at (institution)? [Research]; Drop down (0-100, intervals of 5)
Position_Teaching	SQ 9b	What is the approximate distribution of your position at (institution)? [Teaching]; Drop down (0-100, intervals of 5)
Position_Service	SQ 9c	What is the approximate distribution of your position at (institution)? [Service]; Drop down (0-100, intervals of 5)
Position_Admin	SQ 9d	What is the approximate distribution of your position at (institution)? [Administration]; Drop down (0-100, intervals of 5)
Position_Other	SQ 9e	What is the approximate distribution of your position at (institution)? [Other]; Drop down (0-100, intervals of 5)
ExternalFund	SQ 10	Do you currently have external funding for research? 1=Yes, 2=No
Research_Present	SQ 11	how many professional meetings/conferences have you presented your research or scholarship within the past two years?; Drop down: 0, 1, 2, 3, 4, 5, 6, 7, 8, 9, 10+
Research_Article	SQ 12	how many articles about your research or scholarship have you submitted for publication within the past two years?; Drop down: 0, 1, 2, 3, 4, 5, 6, 7, 8, 9, 10+
DBERstatus	SQ 13	Do you conduct STEM education research and/or participate in the scholarship of teaching and learning?; 1 = yes; 2 = no; 3 = I don't know
EdFund_NSF	SQ 14a	In the last five years, have you been part of a project that has received any of the following? [National Science Foundation funding to improve an undergraduate course or the undergraduate curriculum] ;1 = no; 2 = yes
EdFund_External	SQ 14b	In the last five years, have you been part of a project that has received any of the following? [External funding (not from the National Science Foundation) to improve an undergraduate course or the undergraduate curriculum] ;1 = no; 2 = yes
EdFund_Internal	SQ 14c	In the last five years, have you been part of a project that has received any of the following? [Internal funding (i.e., from your institution) to improve an undergraduate course or the undergraduate curriculum] ;1 = no; 2 = yes
RBIS_Student	SQ 15	Have you ever been a student in a course taught using RBIS? 1=Yes, 2=No, 3=I don't know
RBIS_StudentInst	SQ 16	While a student, have you ever been part of an instructional team for a course taught using RBIS? 1=Yes, 2=No, 3=I don't know
